# Supplementary material for: High-dose dexamethasone injection disordered metabolism and multiple protein kinases expression in the mouse kidney
Source: Biosci Rep. 2021 Nov 18;41(11):BSR20211847. doi: 10.1042/BSR20211847 (PMC8607334; doi:10.1042/BSR20211847)
Supplement: Supplementary List S1-S7 [file BSR-2021-1847_supp.xlsx]

## Sheet: S1 The list of DEGs
ID	CON_1	CON_2	DEX_1	DEX_2	log2FoldChange	pvalue	padj	GeneName	Chrom	Strand	Start	End	GeneLength	GeneType	GeneDescription
ENSMUSG00000030483	2.00249	5.91461	1531.61	1249.02	6.13068	7.24e-117	1.12e-112	Cyp2b10	chr7	+	25897620	25926624	2112	protein_coding	cytochrome_P450_family_2_subfamily_b_polypeptide_10
ENSMUSG00000039252	8.00997	19.7154	886.32	740.663	4.70721	1.78e-74	1.37e-70	Lgi2	chr5	-	52533517	52566462	6528	protein_coding	leucine-rich_repeat_LGI_family_member_2
ENSMUSG00000040405	20.0249	26.6158	1531.61	810.458	4.53002	1.5e-66	7.74e-63	Havcr1	chr11	+	46735080	46779578	2311	protein_coding	hepatitis_A_virus_cellular_receptor_1
ENSMUSG00000032081	367.457	514.571	8394.42	4961.71	3.4737	1.79e-57	6.94e-54	Apoc3	chr9	-	46232933	46235636	1014	protein_coding	apolipoprotein_C-III
ENSMUSG00000000049	59.0735	98.5769	994.501	941.715	3.17287	7.01e-46	2.17e-42	Apoh	chr11	+	108343354	108414396	1594	protein_coding	apolipoprotein_H
ENSMUSG00000005268	2145.67	1437.25	165.117	195.843	-2.96242	3.64e-45	9.38e-42	Prlr	chr15	+	10177238	10349180	15339	protein_coding	prolactin_receptor
ENSMUSG00000022583	8.00997	11.8292	374.836	315.641	3.80879	5.02e-41	1.11e-37	Ly6f	chr15	+	75268421	75272235	878	protein_coding	lymphocyte_antigen_6_complex_locus_F
ENSMUSG00000078650	11131.9	11795.7	2345.81	3006.4	-1.96678	4.99e-32	9.65e-29	G6pc	chr11	+	101367561	101377903	2414	protein_coding	glucose-6-phosphatase_catalytic
ENSMUSG00000035385	19.0237	14.7865	624.41	241.679	3.31781	5.44e-28	9.35e-25	Ccl2	chr11	+	82035571	82037453	1138	protein_coding	chemokine_(C-C_motif)_ligand_2
ENSMUSG00000019970	3305.11	2701.01	762.957	822.959	-1.79158	2.59e-25	4.01e-22	Sgk1	chr10	+	21882184	21999903	4903	protein_coding	serum/glucocorticoid_regulated_kinase_1
ENSMUSG00000003477	9914.34	11926.8	3281.47	2432.42	-1.79252	1.39e-23	1.96e-20	Inmt	chr6	-	55170626	55175043	1600	protein_coding	indolethylamine_N-methyltransferase
ENSMUSG00000024164	2179.71	3065.74	12271.8	9299.43	1.86853	1.1e-22	1.41e-19	C3	chr17	-	57203970	57228136	5143	protein_coding	complement_component_3
ENSMUSG00000032080	132.165	152.794	724.999	638.574	2.02404	3.42e-22	4.07e-19	Apoa4	chr9	+	46240696	46243459	1815	protein_coding	apolipoprotein_A-IV
ENSMUSG00000031489	147.183	133.079	788.578	603.156	2.05391	1.8e-21	1.99e-18	Adrb3	chr8	-	27225776	27229588	2893	protein_coding	adrenergic_receptor_beta_3
ENSMUSG00000078597	136.17	182.367	848.362	694.827	2.02538	3.76e-21	3.88e-18	Cyp4a12b	chr4	+	115411624	115439034	2395	protein_coding	cytochrome_P450_family_4_subfamily_a_polypeptide_12B
ENSMUSG00000035504	410.511	535.272	3112.56	1749.05	2.07489	2.13e-20	2.06e-17	Reep6	chr10	+	80329953	80336441	2506	protein_coding	receptor_accessory_protein_6
ENSMUSG00000020893	1143.42	1400.78	322.643	361.477	-1.73878	3.59e-20	3.27e-17	Per1	chr11	+	69095217	69109960	5631	protein_coding	period_circadian_clock_1
ENSMUSG00000020429	457.57	572.732	63.5797	108.339	-2.18972	5.98e-19	5.14e-16	Igfbp1	chr11	+	7197782	7202546	1525	protein_coding	insulin-like_growth_factor_binding_protein_1
ENSMUSG00000033860	211.263	164.623	936.615	706.286	1.89371	1.17e-18	9.54e-16	Fgg	chr3	+	83007724	83015049	2093	protein_coding	fibrinogen_gamma_chain
ENSMUSG00000109432	30.0374	35.4877	251.472	256.263	2.37206	1.28e-18	9.93e-16	RP24-294M17.1	chr8	+	10687948	10691706	1428	lincRNA	NA
ENSMUSG00000030830	265.33	394.308	46.4986	48.9608	-2.27739	5.13e-18	3.78e-15	Itgal	chr7	+	127296260	127335138	6569	protein_coding	integrin_alpha_L
ENSMUSG00000026395	671.836	583.575	170.811	137.507	-1.80412	2.74e-17	1.93e-14	Ptprc	chr1	-	138062861	138175708	18313	protein_coding	protein_tyrosine_phosphatase_receptor_type_C
ENSMUSG00000012705	262.327	255.314	928.074	769.831	1.56011	1.89e-15	1.22e-12	Retn	chr8	+	3655770	3660110	1579	protein_coding	resistin
ENSMUSG00000031431	1500.87	2010.97	531.413	595.864	-1.50404	1.9e-15	1.22e-12	Tsc22d3	chrX	-	140539528	140600659	4341	protein_coding	TSC22_domain_family_member_3
ENSMUSG00000004098	235.293	154.766	736.386	700.036	1.66559	2.46e-14	1.52e-11	Col5a3	chr9	-	20770050	20815067	6809	protein_coding	collagen_type_V_alpha_3
ENSMUSG00000006538	188.234	179.41	635.797	565.654	1.53777	8.03e-14	4.63e-11	Ihh	chr1	-	74945315	74951672	3048	protein_coding	Indian_hedgehog
ENSMUSG00000051483	827.03	740.312	3199.86	1957.39	1.54517	8.09e-14	4.63e-11	Cbr1	chr16	+	93607837	93610505	1237	protein_coding	carbonyl_reductase_1
ENSMUSG00000023905	196.244	224.755	1181.44	625.032	1.79802	8.77e-14	4.85e-11	Tnfrsf12a	chr17	-	23675447	23677449	963	protein_coding	tumor_necrosis_factor_receptor_superfamily_member_12a
ENSMUSG00000015090	103.128	90.6907	340.673	544.82	1.84756	1.1e-13	5.87e-11	Ptgds	chr2	-	25466709	25470046	1649	protein_coding	prostaglandin_D2_synthase_(brain)
ENSMUSG00000028195	353.44	410.08	1005.89	1681.34	1.6051	2.6e-13	1.34e-10	Cyr61	chr3	-	145646976	145649981	2019	protein_coding	cysteine_rich_protein_61
ENSMUSG00000041653	176.219	114.349	553.238	516.693	1.63912	9.22e-13	4.6e-10	Pnpla3	chr15	+	84167816	84189512	4640	protein_coding	patatin-like_phospholipase_domain_containing_3
ENSMUSG00000030268	632.788	716.654	129.057	226.053	-1.66857	1.04e-12	5.02e-10	Bcat1	chr6	-	144993835	145076184	9322	protein_coding	branched_chain_aminotransferase_1_cytosolic
ENSMUSG00000022372	141.176	203.068	25.6217	21.8761	-2.10689	1.55e-12	7.26e-10	Sla	chr15	-	66780819	66831829	9186	protein_coding	src-like_adaptor
ENSMUSG00000002289	2983.71	2927.73	1339.92	1251.11	-1.12202	1.91e-12	8.7e-10	Angptl4	chr17	-	33773750	33781575	3286	protein_coding	angiopoietin-like_4
ENSMUSG00000074063	710.885	714.682	1676.8	1695.92	1.16396	3.25e-12	1.44e-09	Osgin1	chr8	+	119434124	119446256	2674	protein_coding	oxidative_stress_induced_growth_inhibitor_1
ENSMUSG00000038508	180.224	145.894	567.473	480.233	1.49173	8.33e-12	3.58e-09	Gdf15	chr8	-	70629393	70632456	1852	protein_coding	growth_differentiation_factor_15
ENSMUSG00000002831	411.512	552.031	1749.87	1186.52	1.43824	9.28e-12	3.88e-09	Plin4	chr17	-	56100591	56109803	5777	protein_coding	perilipin_4
ENSMUSG00000026220	1193.49	875.363	217.31	373.977	-1.57276	9.91e-12	4.04e-09	Slc16a14	chr1	-	84905898	84935134	3352	protein_coding	solute_carrier_family_16_(monocarboxylic_acid_transporters)_member_14
ENSMUSG00000059201	15.0187	3.94308	107.231	129.173	2.22723	1.23e-11	4.87e-09	Lep	chr6	+	29060220	29073877	3354	protein_coding	leptin
ENSMUSG00000048756	3373.2	3016.45	1051.44	1468.83	-1.23754	2e-11	7.76e-09	Foxo3	chr10	-	42181841	42276755	7571	protein_coding	forkhead_box_O3
ENSMUSG00000068086	1372.71	1523.01	3751.2	3030.36	1.1462	2.15e-11	8.13e-09	Cyp2d9	chr15	+	82452377	82456827	1651	protein_coding	cytochrome_P450_family_2_subfamily_d_polypeptide_9
ENSMUSG00000029231	1105.38	692.995	166.066	298.974	-1.65254	2.4e-11	8.85e-09	Pdgfra	chr5	+	75152292	75198215	10024	protein_coding	platelet_derived_growth_factor_receptor_alpha_polypeptide
ENSMUSG00000042371	1811.25	1883.8	4907.03	3763.73	1.14728	3.11e-11	1.12e-08	Slc5a10	chr11	-	61672781	61720826	2365	protein_coding	solute_carrier_family_5_(sodium/glucose_cotransporter)_member_10
ENSMUSG00000026417	11560.4	6002.35	2928.46	2717.85	-1.44957	3.47e-11	1.22e-08	Pigr	chr1	+	130826684	130852249	4025	protein_coding	polymeric_immunoglobulin_receptor
ENSMUSG00000030546	628.783	690.038	2350.55	1452.16	1.3718	4.38e-11	1.51e-08	Plin1	chr7	-	79720218	79732903	4649	protein_coding	perilipin_1
ENSMUSG00000028211	1324.65	1518.08	560.83	629.199	-1.16568	5.89e-11	1.98e-08	Trp53inp1	chr4	+	11156431	11174379	6475	protein_coding	transformation_related_protein_53_inducible_nuclear_protein_1
ENSMUSG00000029661	2933.65	2071.1	799.966	1060.47	-1.29579	7.72e-11	2.54e-08	Col1a2	chr6	+	4504814	4541544	12426	protein_coding	collagen_type_I_alpha_2
ENSMUSG00000004864	99.1234	128.15	417.538	355.226	1.52617	7.89e-11	2.54e-08	Mapk13	chr17	+	28769307	28778698	1512	protein_coding	mitogen-activated_protein_kinase_13
ENSMUSG00000070985	703.876	525.415	197.382	220.845	-1.38377	1.3e-10	4.11e-08	Acnat1	chr4	-	49447105	49473912	2128	protein_coding	acyl-coenzyme_A_amino_acid_N-acyltransferase_1
ENSMUSG00000031490	285.355	306.574	1059.98	689.619	1.38902	1.39e-10	4.31e-08	Eif4ebp1	chr8	+	27260327	27275656	981	protein_coding	eukaryotic_translation_initiation_factor_4E_binding_protein_1
ENSMUSG00000028369	568.708	468.24	169.862	187.51	-1.36803	1.92e-10	5.81e-08	Svep1	chr4	-	58042442	58206859	16117	protein_coding	sushi_von_Willebrand_factor_type_A_EGF_and_pentraxin_domain_containing_1
ENSMUSG00000027820	4830.01	3717.33	1426.27	1981.35	-1.21469	2.14e-10	6.37e-08	Mme	chr3	+	63241537	63386030	11542	protein_coding	membrane_metallo_endopeptidase
ENSMUSG00000046275	115.143	130.121	496.301	340.642	1.51964	2.19e-10	6.39e-08	Tusc5	chr11	+	76679808	76698664	3302	protein_coding	tumor_suppressor_candidate_5
ENSMUSG00000044338	257.32	165.609	24.6727	48.9608	-1.88217	2.3e-10	6.6e-08	Aplnr	chr2	+	85136225	85139923	3699	protein_coding	apelin_receptor
ENSMUSG00000022546	238.297	316.432	759.161	730.246	1.28612	2.62e-10	7.25e-08	Gpt	chr15	+	76696764	76699674	1749	protein_coding	glutamic_pyruvic_transaminase_soluble
ENSMUSG00000062061	0	1.97154	102.487	39.5854	2.17192	2.63e-10	7.25e-08	Obp2a	chr2	+	25700043	25703326	744	protein_coding	odorant_binding_protein_2A
ENSMUSG00000053398	270.337	276.015	714.56	671.909	1.22603	2.67e-10	7.25e-08	Phgdh	chr3	-	98313170	98339990	2486	protein_coding	3-phosphoglycerate_dehydrogenase
ENSMUSG00000031673	374.466	206.026	32.2643	71.8787	-1.86063	3.11e-10	8.2e-08	Cdh11	chr8	-	102632995	102785111	4216	protein_coding	cadherin_11
ENSMUSG00000048911	755.941	719.611	1521.17	1938.64	1.13728	3.13e-10	8.2e-08	Rnf24	chr2	-	131298064	131352892	6801	protein_coding	ring_finger_protein_24
ENSMUSG00000038968	12.015	4.92884	119.568	79.1707	2.09026	3.39e-10	8.73e-08	Klk1b16	chr7	+	44136767	44141610	1387	protein_coding	kallikrein_1-related_peptidase_b16
ENSMUSG00000026043	3103.86	2137.15	1144.43	837.543	-1.26638	4.77e-10	1.21e-07	Col3a1	chr1	+	45311538	45349706	9816	protein_coding	collagen_type_III_alpha_1
ENSMUSG00000031382	64.0798	77.8757	337.827	225.011	1.62716	6.82e-10	1.7e-07	Asb11	chrX	+	164436994	164459170	2847	protein_coding	ankyrin_repeat_and_SOCS_box-containing_11
ENSMUSG00000028967	9342.63	13406.5	4879.51	5025.26	-1.11063	7.03e-10	1.73e-07	Errfi1	chr4	+	150853919	150868892	3582	protein_coding	ERBB_receptor_feedback_inhibitor_1
ENSMUSG00000061959	1245.55	1341.63	522.872	611.49	-1.10283	7.28e-10	1.76e-07	Ces1e	chr8	-	93201218	93229619	2189	protein_coding	carboxylesterase_1E
ENSMUSG00000039956	87.1084	65.0607	351.112	238.554	1.60582	9.17e-10	2.16e-07	Mrap	chr16	+	90738324	90749785	1464	protein_coding	melanocortin_2_receptor_accessory_protein
ENSMUSG00000048521	127.158	52.2457	5.69371	5.2086	-2.08272	9.22e-10	2.16e-07	Cxcr6	chr9	+	123806477	123811754	1893	protein_coding	chemokine_(C-X-C_motif)_receptor_6
ENSMUSG00000060802	14381.9	9665.46	5190.76	5134.64	-1.12422	1.13e-09	2.57e-07	B2m	chr2	+	122147686	122153083	860	protein_coding	beta-2_microglobulin
ENSMUSG00000001506	2031.53	1392.89	715.509	661.492	-1.19614	1.13e-09	2.57e-07	Col1a1	chr11	+	94936224	94953042	6563	protein_coding	collagen_type_I_alpha_1
ENSMUSG00000058427	1.00125	0.985769	89.2014	37.5019	2.09161	1.15e-09	2.58e-07	Cxcl2	chr5	+	90903871	90905938	2068	protein_coding	chemokine_(C-X-C_motif)_ligand_2
ENSMUSG00000055782	101.126	91.6765	326.439	295.848	1.45146	1.24e-09	2.74e-07	Abcd2	chr15	-	91145884	91191807	5527	protein_coding	ATP-binding_cassette_sub-family_D_(ALD)_member_2
ENSMUSG00000019326	311.388	350.934	776.242	810.458	1.15462	1.31e-09	2.86e-07	Aoc3	chr11	+	101330605	101341938	4621	protein_coding	amine_oxidase_copper_containing_3
ENSMUSG00000104887	35.0436	45.3454	174.607	188.551	1.70364	1.34e-09	2.87e-07	Gm43158	chr3	-	122125106	122227370	1555	unprocessed_pseudogene	predicted_gene_43158
ENSMUSG00000038642	705.879	655.536	287.532	177.092	-1.36013	1.4e-09	2.96e-07	Ctss	chr3	+	95526786	95556403	1358	protein_coding	cathepsin_S
ENSMUSG00000063796	4907.11	5196.97	2339.16	1189.64	-1.33792	1.62e-09	3.4e-07	Slc22a8	chr19	+	8591254	8611834	3478	protein_coding	solute_carrier_family_22_(organic_anion_transporter)_member_8
ENSMUSG00000032978	4475.57	5068.82	10606.4	8955.67	0.974365	1.75e-09	3.6e-07	Guca2b	chr4	-	119656607	119658954	870	protein_coding	guanylate_cyclase_activator_2b_(retina)
ENSMUSG00000020027	199.248	103.506	570.32	471.899	1.50146	2.02e-09	4.11e-07	Socs2	chr10	-	95385362	95417180	9531	protein_coding	suppressor_of_cytokine_signaling_2
ENSMUSG00000002266	224.279	138.993	17.0811	41.6688	-1.85854	2.08e-09	4.17e-07	Zim1	chr7	-	6671269	6696450	7819	protein_coding	zinc_finger_imprinted_1
ENSMUSG00000024972	69.086	98.5769	297.022	283.348	1.5037	2.2e-09	4.36e-07	Lgals12	chr19	-	7596660	7607193	2773	protein_coding	lectin_galactose_binding_soluble_12
ENSMUSG00000022305	181.226	170.538	475.424	461.482	1.26296	2.44e-09	4.77e-07	Lrp12	chr15	-	39870603	39943994	4574	protein_coding	low_density_lipoprotein-related_protein_12
ENSMUSG00000005125	37328.5	24462.8	9705.87	14292.4	-1.22798	2.61e-09	5.04e-07	Ndrg1	chr15	-	66929321	66969640	6593	protein_coding	N-myc_downstream_regulated_gene_1
ENSMUSG00000074254	1411.76	2298.81	4967.76	4312.72	1.19692	2.84e-09	5.43e-07	Cyp2a4	chr7	+	26307169	26315088	1738	protein_coding	cytochrome_P450_family_2_subfamily_a_polypeptide_4
ENSMUSG00000027848	692.863	485.984	119.568	223.97	-1.49436	3.05e-09	5.75e-07	Olfml3	chr3	-	103722222	103738001	6161	protein_coding	olfactomedin-like_3
ENSMUSG00000031750	107.133	166.595	570.32	365.644	1.48831	3.53e-09	6.58e-07	Il34	chr8	-	110741829	110805924	1959	protein_coding	interleukin_34
ENSMUSG00000056313	600.748	528.372	184.096	240.637	-1.25769	4.26e-09	7.77e-07	1810011O10Rik	chr8	-	24437180	24438984	1805	protein_coding	RIKEN_cDNA_1810011O10_gene
ENSMUSG00000089678	1717.14	1615.68	687.04	845.877	-1.04068	4.27e-09	7.77e-07	Agxt2	chr15	+	10358532	10410153	3165	protein_coding	alanine-glyoxylate_aminotransferase_2
ENSMUSG00000028459	111.138	215.883	26.5706	30.2099	-1.80246	4.74e-09	8.53e-07	Cd72	chr4	-	43446462	43454628	3422	protein_coding	CD72_antigen
ENSMUSG00000022218	263.328	268.129	1087.5	567.737	1.40489	5.12e-09	9.1e-07	Tgm1	chr14	-	55700009	55713492	3006	protein_coding	transglutaminase_1_K_polypeptide
ENSMUSG00000030278	560.698	593.433	1958.63	1140.68	1.26576	5.2e-09	9.14e-07	Cidec	chr6	-	113424634	113435760	1856	protein_coding	cell_death-inducing_DFFA-like_effector_c
ENSMUSG00000029752	69.086	72.9469	278.043	219.803	1.50106	5.63e-09	9.79e-07	Asns	chr6	-	7675169	7693254	2735	protein_coding	asparagine_synthetase
ENSMUSG00000014599	265.33	221.798	878.729	537.527	1.34119	5.86e-09	1.01e-06	Csf1	chr3	-	107741048	107760469	5281	protein_coding	colony_stimulating_factor_1_(macrophage)
ENSMUSG00000019368	5.00623	1.97154	51.2433	81.2542	1.98078	7.51e-09	1.28e-06	Sec14l4	chr11	+	4031462	4048024	3487	protein_coding	SEC14-like_lipid_binding_4
ENSMUSG00000044948	272.339	259.257	75.9161	88.5462	-1.42989	8.63e-09	1.45e-06	Cfap43	chr19	-	47737561	47919299	9955	protein_coding	cilia_and_flagella_associated_protein_43
ENSMUSG00000033863	4851.04	4648.89	1728.04	2531.38	-1.06588	9.29e-09	1.55e-06	Klf9	chr19	+	23141226	23166911	3263	protein_coding	Kruppel-like_factor_9
ENSMUSG00000021390	636.793	460.354	105.334	213.553	-1.47969	1.01e-08	1.66e-06	Ogn	chr13	+	49608071	49624500	2540	protein_coding	osteoglycin
ENSMUSG00000046805	830.033	706.796	344.469	204.177	-1.29856	1.08e-08	1.75e-06	Mpeg1	chr19	+	12460779	12465284	4335	protein_coding	macrophage_expressed_gene_1
ENSMUSG00000022878	539.672	582.589	1485.11	1097.97	1.09986	1.09e-08	1.75e-06	Adipoq	chr16	+	23146536	23158028	1381	protein_coding	adiponectin_C1Q_and_collagen_domain_containing
ENSMUSG00000045092	359.447	391.35	129.057	142.716	-1.28666	1.1e-08	1.76e-06	S1pr1	chr3	-	115710433	115715072	3046	protein_coding	sphingosine-1-phosphate_receptor_1
ENSMUSG00000055116	264.329	115.335	32.2643	36.4602	-1.75954	1.13e-08	1.78e-06	Arntl	chr7	+	113207465	113314122	2904	protein_coding	aryl_hydrocarbon_receptor_nuclear_translocator-like
ENSMUSG00000030707	306.381	400.222	130.955	76.0456	-1.46565	1.35e-08	2.12e-06	Coro1a	chr7	-	126699773	126707787	2783	protein_coding	coronin_actin_binding_protein_1A
ENSMUSG00000033453	485.605	483.027	178.403	205.219	-1.19585	1.45e-08	2.25e-06	Adamts15	chr9	-	30899155	30922452	5928	protein_coding	a_disintegrin-like_and_metallopeptidase_(reprolysin_type)_with_thrombospondin_type_1_motif_15
ENSMUSG00000027239	479.597	803.402	2184.49	1405.28	1.29458	1.67e-08	2.56e-06	Mdk	chr2	-	91929805	91932297	1324	protein_coding	midkine
ENSMUSG00000037762	1980.47	2058.29	745.875	1061.51	-1.0651	1.7e-08	2.59e-06	Slc16a9	chr10	+	70245100	70285968	3869	protein_coding	solute_carrier_family_16_(monocarboxylic_acid_transporters)_member_9
ENSMUSG00000020914	217.27	112.378	37.0091	15.6258	-1.79102	1.76e-08	2.65e-06	Top2a	chr11	-	98992943	99024189	9013	protein_coding	topoisomerase_(DNA)_II_alpha
ENSMUSG00000031004	284.354	119.278	44.6007	26.043	-1.75745	1.83e-08	2.73e-06	Mki67	chr7	-	135689788	135716379	10075	protein_coding	antigen_identified_by_monoclonal_antibody_Ki_67
ENSMUSG00000024810	243.303	195.182	37.0091	69.7952	-1.59109	2e-08	2.95e-06	Il33	chr19	+	29925114	29960718	2886	protein_coding	interleukin_33
ENSMUSG00000020773	493.614	592.447	1476.57	1067.76	1.11485	2.14e-08	3.13e-06	Trim47	chr11	-	116105752	116127210	2735	protein_coding	tripartite_motif-containing_47
ENSMUSG00000001918	1292.61	1373.18	3644.92	2413.67	1.08191	2.21e-08	3.2e-06	Slc1a5	chr7	+	16781340	16798274	4173	protein_coding	solute_carrier_family_1_(neutral_amino_acid_transporter)_member_5
ENSMUSG00000055675	1095.36	1287.41	579.809	539.611	-1.00801	2.54e-08	3.65e-06	Kbtbd11	chr8	+	15011025	15033333	7137	protein_coding	kelch_repeat_and_BTB_(POZ)_domain_containing_11
ENSMUSG00000027397	557.694	441.624	1399.7	996.926	1.13834	2.63e-08	3.73e-06	Slc20a1	chr2	+	129198764	129211616	5580	protein_coding	solute_carrier_family_20_member_1
ENSMUSG00000069372	7.00873	7.88615	63.5797	86.4628	1.86899	2.94e-08	4.13e-06	Ctxn3	chr18	+	57468486	57478134	1472	protein_coding	cortexin_3
ENSMUSG00000056290	133.166	73.9327	7.59161	17.7092	-1.83914	3.05e-08	4.25e-06	Ms4a4b	chr19	+	11443553	11463549	5274	protein_coding	membrane-spanning_4-domains_subfamily_A_member_4B
ENSMUSG00000033880	2611.25	1748.75	1005.89	896.921	-1.08843	3.09e-08	4.26e-06	Lgals3bp	chr11	-	118392751	118402092	2847	protein_coding	lectin_galactoside-binding_soluble_3_binding_protein
ENSMUSG00000000682	202.252	241.513	69.2734	60.4198	-1.45467	3.13e-08	4.29e-06	Cd52	chr4	-	134082448	134095082	1187	protein_coding	CD52_antigen
ENSMUSG00000057880	7429.25	6812.65	2454.94	3865.82	-1.06986	3.49e-08	4.73e-06	Abat	chr16	+	8513429	8621568	7748	protein_coding	4-aminobutyrate_aminotransferase
ENSMUSG00000008348	1576.96	1772.41	4020.71	3000.15	0.989308	3.53e-08	4.75e-06	Ubc	chr5	-	125385965	125390202	2893	protein_coding	ubiquitin_C
ENSMUSG00000028680	479.597	340.09	131.904	158.341	-1.29237	4.57e-08	6.1e-06	Plk3	chr4	-	117128655	117133963	2531	protein_coding	polo-like_kinase_3
ENSMUSG00000030772	514.641	372.621	90.1503	177.092	-1.42803	4.66e-08	6.16e-06	Dkk3	chr7	-	112116019	112159057	3357	protein_coding	dickkopf_WNT_signaling_pathway_inhibitor_3
ENSMUSG00000019997	1293.61	1328.82	324.541	637.533	-1.25955	4.99e-08	6.55e-06	Ctgf	chr10	+	24595442	24598683	2861	protein_coding	connective_tissue_growth_factor
ENSMUSG00000030930	646.805	494.856	191.688	252.096	-1.20415	5.09e-08	6.62e-06	Chst15	chr7	-	132235780	132317228	6754	protein_coding	carbohydrate_(N-acetylgalactosamine_4-sulfate_6-O)_sulfotransferase_15
ENSMUSG00000030087	2193.73	2682.28	929.972	1295.9	-1.03632	5.78e-08	7.45e-06	Klf15	chr6	+	90462576	90475238	2791	protein_coding	Kruppel-like_factor_15
ENSMUSG00000034785	537.669	569.774	254.319	214.594	-1.11528	6.06e-08	7.75e-06	Dio1	chr4	-	107291465	107307169	1970	protein_coding	deiodinase_iodothyronine_type_I
ENSMUSG00000025153	11568.4	7218.79	21473.8	20098.9	1.04614	6.71e-08	8.51e-06	Fasn	chr11	-	120805846	120824547	10947	protein_coding	fatty_acid_synthase
ENSMUSG00000056973	4447.54	4961.37	2593.48	2474.08	-0.843419	7.75e-08	9.76e-06	Ces1d	chr8	-	93166068	93197838	2369	protein_coding	carboxylesterase_1D
ENSMUSG00000027870	7008.73	4635.08	2683.63	2733.47	-1.01307	8.21e-08	1.02e-05	Hao2	chr3	-	98874521	98893239	2049	protein_coding	hydroxyacid_oxidase_2
ENSMUSG00000056234	2140.66	1718.2	724.999	1015.68	-1.04719	8.26e-08	1.02e-05	Ncoa4	chr14	+	32159865	32179855	4452	protein_coding	nuclear_receptor_coactivator_4
ENSMUSG00000037548	267.333	74.9184	18.979	29.1682	-1.76344	9.26e-08	1.14e-05	H2-DMb2	chr17	+	34143307	34151553	1710	protein_coding	histocompatibility_2_class_II_locus_Mb2
ENSMUSG00000027408	106.132	56.1888	9.48951	8.33376	-1.80001	9.37e-08	1.14e-05	Cpxm1	chr2	-	130390775	130397574	2432	protein_coding	carboxypeptidase_X_1_(M14_family)
ENSMUSG00000037847	868.081	701.867	1514.53	1709.46	0.96106	9.49e-08	1.14e-05	Nmrk1	chr19	+	18631950	18652194	3345	protein_coding	nicotinamide_riboside_kinase_1
ENSMUSG00000042807	253.315	187.296	49.3454	73.9621	-1.46734	9.54e-08	1.14e-05	Hecw2	chr1	-	53806876	54195168	12947	protein_coding	HECT_C2_and_WW_domain_containing_E3_ubiquitin_protein_ligase_2
ENSMUSG00000028661	0	0.985769	38.907	46.8774	1.80929	1.14e-07	1.36e-05	Epha8	chr4	-	136929419	136956816	4713	protein_coding	Eph_receptor_A8
ENSMUSG00000035828	4746.91	5026.44	1613.22	2690.76	-1.07047	1.16e-07	1.37e-05	Pim3	chr15	+	88862186	88865718	2419	protein_coding	proviral_integration_site_3
ENSMUSG00000061100	85.1059	34.5019	0	4.16688	-1.81422	1.24e-07	1.45e-05	Retnla	chr16	+	48842552	48844461	598	protein_coding	resistin_like_alpha
ENSMUSG00000034858	1418.77	1620.6	652.878	818.792	-0.966567	1.26e-07	1.45e-05	Fam214a	chr9	+	74953053	75032468	4521	protein_coding	family_with_sequence_similarity_214_member_A
ENSMUSG00000060044	398.496	498.799	64.5287	177.092	-1.48816	1.26e-07	1.45e-05	Tmem26	chr10	+	68723746	68782654	5052	protein_coding	transmembrane_protein_26
ENSMUSG00000039519	1359.69	1467.81	2467.27	3007.45	0.89073	1.6e-07	1.83e-05	Cyp7b1	chr3	-	18071950	18243338	2166	protein_coding	cytochrome_P450_family_7_subfamily_b_polypeptide_1
ENSMUSG00000029570	256.319	239.542	74.9671	91.6714	-1.32051	1.63e-07	1.86e-05	Lfng	chr5	+	140607320	140615545	2505	protein_coding	LFNG_O-fucosylpeptide_3-beta-N-acetylglucosaminyltransferase
ENSMUSG00000066687	1157.44	535.272	44.6007	80.2124	-1.79428	1.77e-07	2e-05	Zbtb16	chr9	-	48654311	48835945	5100	protein_coding	zinc_finger_and_BTB_domain_containing_16
ENSMUSG00000106107	58.0723	37.4592	200.229	160.425	1.48818	1.78e-07	2e-05	Gm43190	chr3	-	98447198	98448976	1779	sense_intronic	predicted_gene_43190
ENSMUSG00000030218	1410.76	990.698	286.583	569.821	-1.26943	1.83e-07	2.03e-05	Mgp	chr6	-	136872435	136875823	1187	protein_coding	matrix_Gla_protein
ENSMUSG00000039196	82.1022	64.075	320.745	187.51	1.43482	1.86e-07	2.05e-05	Orm1	chr4	+	63344560	63348163	775	protein_coding	orosomucoid_1
ENSMUSG00000005413	523.652	354.877	1610.37	843.793	1.26546	1.87e-07	2.06e-05	Hmox1	chr8	+	75093591	75100596	2161	protein_coding	heme_oxygenase_1
ENSMUSG00000027513	52514.4	45802.8	26743.3	28226.4	-0.795097	1.95e-07	2.12e-05	Pck1	chr2	+	173153048	173159273	3429	protein_coding	phosphoenolpyruvate_carboxykinase_1_cytosolic
ENSMUSG00000033965	3783.71	4548.34	1856.15	2353.25	-0.915732	1.98e-07	2.14e-05	Slc16a2	chrX	-	103697414	103821983	4263	protein_coding	solute_carrier_family_16_(monocarboxylic_acid_transporters)_member_2
ENSMUSG00000022178	394.491	461.34	943.257	850.043	0.979834	2.01e-07	2.16e-05	Ajuba	chr14	-	54567469	54577661	3503	protein_coding	ajuba_LIM_protein
ENSMUSG00000067786	35.0436	66.0465	218.259	171.884	1.49631	2.16e-07	2.31e-05	Nnat	chr2	+	157560078	157562522	1829	protein_coding	neuronatin
ENSMUSG00000043300	331.413	443.596	127.159	162.508	-1.22509	2.28e-07	2.41e-05	B3galnt1	chr3	-	69574158	69598960	2028	protein_coding	UDP-GalNAc:betaGlcNAc_beta_13-galactosaminyltransferase_polypeptide_1
ENSMUSG00000063704	211.263	325.304	845.515	569.821	1.21153	2.3e-07	2.42e-05	Mapk15	chr15	+	75993769	75999152	2561	protein_coding	mitogen-activated_protein_kinase_15
ENSMUSG00000005667	97.1209	73.9327	328.337	215.636	1.36667	2.34e-07	2.44e-05	Mthfd2	chr6	-	83305691	83325908	3487	protein_coding	methylenetetrahydrofolate_dehydrogenase_(NAD+_dependent)_methenyltetrahydrofolate_cyclohydrolase
ENSMUSG00000038007	616.768	649.622	298.92	292.723	-1.0011	2.74e-07	2.84e-05	Acer2	chr4	+	86874396	86934822	7159	protein_coding	alkaline_ceramidase_2
ENSMUSG00000023224	1458.82	1341.63	710.764	744.83	-0.881197	2.75e-07	2.84e-05	Serping1	chr2	-	84765387	84775444	2325	protein_coding	serine_(or_cysteine)_peptidase_inhibitor_clade_G_member_1
ENSMUSG00000033533	2938.66	2973.08	1673	1591.75	-0.808896	2.83e-07	2.9e-05	Acsm1	chr7	+	119607026	119662515	2181	protein_coding	acyl-CoA_synthetase_medium-chain_family_member_1
ENSMUSG00000068220	915.139	926.623	2676.99	1570.91	1.07895	3.14e-07	3.2e-05	Lgals1	chr15	+	78926725	78930465	800	protein_coding	lectin_galactose_binding_soluble_1
ENSMUSG00000054404	952.185	589.49	219.208	351.06	-1.22828	3.66e-07	3.7e-05	Slfn5	chr11	+	82951349	82962941	4427	protein_coding	schlafen_5
ENSMUSG00000027074	820.021	617.091	175.556	341.684	-1.2517	3.8e-07	3.82e-05	Slc43a3	chr2	+	84936579	84958509	4464	protein_coding	solute_carrier_family_43_member_3
ENSMUSG00000079018	1624.02	1203.62	684.194	688.577	-0.956862	3.94e-07	3.94e-05	Ly6c1	chr15	-	75044018	75048830	1677	protein_coding	lymphocyte_antigen_6_complex_locus_C1
ENSMUSG00000058620	2772.45	2348.1	1180.49	1454.24	-0.891182	4.18e-07	4.15e-05	Adra2b	chr2	+	127363208	127367221	4014	protein_coding	adrenergic_receptor_alpha_2b
ENSMUSG00000004668	4317.37	3055.88	1077.06	1940.72	-1.13314	4.28e-07	4.22e-05	Abca13	chr11	+	9191942	9684259	19737	protein_coding	ATP-binding_cassette_sub-family_A_(ABC1)_member_13
ENSMUSG00000026922	587.732	461.34	1393.06	962.549	1.04857	4.53e-07	4.43e-05	Agpat2	chr2	-	26593057	26604417	2130	protein_coding	1-acylglycerol-3-phosphate_O-acyltransferase_2_(lysophosphatidic_acid_acyltransferase_beta)
ENSMUSG00000054434	131.163	137.022	342.571	322.933	1.14546	5.15e-07	5.01e-05	Tmem120b	chr5	+	123068415	123117749	2852	protein_coding	transmembrane_protein_120B
ENSMUSG00000004612	94.1172	58.1604	6.64266	12.5006	-1.69325	5.32e-07	5.14e-05	Nkg7	chr7	+	43437073	43438249	914	protein_coding	natural_killer_cell_group_7_sequence
ENSMUSG00000009013	974.213	1082.37	2465.37	1749.05	0.949519	5.41e-07	5.2e-05	Dynll1	chr5	-	115297110	115300999	3890	protein_coding	dynein_light_chain_LC8-type_1
ENSMUSG00000051457	123.153	197.154	35.1112	45.8357	-1.48596	5.47e-07	5.23e-05	Spn	chr7	-	127132232	127137823	4681	protein_coding	sialophorin
ENSMUSG00000021903	270.337	184.339	55.0392	82.2959	-1.37779	5.79e-07	5.46e-05	Galnt15	chr14	+	32028989	32062197	6326	protein_coding	UDP-N-acetyl-alpha-D-galactosamine:polypeptide_N-acetylgalactosaminyltransferase_15
ENSMUSG00000020609	4317.37	2912.95	1198.53	1916.76	-1.07987	5.79e-07	5.46e-05	Apob	chr12	+	7977648	8016835	13934	protein_coding	apolipoprotein_B
ENSMUSG00000005397	2042.54	1276.57	431.773	815.667	-1.20728	6.12e-07	5.74e-05	Nid1	chr13	+	13437602	13512275	6046	protein_coding	nidogen_1
ENSMUSG00000023274	60.0748	45.3454	3.7958	4.16688	-1.70912	6.52e-07	6.08e-05	Cd4	chr6	-	124864692	124888221	4032	protein_coding	CD4_antigen
ENSMUSG00000038539	298.371	270.101	897.708	522.943	1.14909	7.05e-07	6.53e-05	Atf5	chr7	-	44812256	44816658	1993	protein_coding	activating_transcription_factor_5
ENSMUSG00000005483	920.145	768.9	1537.3	1699.05	0.871907	7.28e-07	6.67e-05	Dnajb1	chr8	+	83608175	83611902	2263	protein_coding	DnaJ_heat_shock_protein_family_(Hsp40)_member_B1
ENSMUSG00000053175	82.1022	73.9327	432.722	165.633	1.46194	7.28e-07	6.67e-05	Bcl3	chr7	-	19808462	19822770	2475	protein_coding	B_cell_leukemia/lymphoma_3
ENSMUSG00000029762	37.0461	36.4734	199.28	107.297	1.50129	7.8e-07	7.1e-05	Akr1b8	chr6	+	34354119	34368463	1499	protein_coding	aldo-keto_reductase_family_1_member_B8
ENSMUSG00000027313	16.0199	19.7154	94.8951	90.6296	1.58083	8.6e-07	7.79e-05	Chac1	chr2	+	119351229	119354381	1637	protein_coding	ChaC_cation_transport_regulator_1
ENSMUSG00000029482	2137.66	1813.81	4423.06	3284.54	0.891331	9.09e-07	8.18e-05	Aacs	chr5	+	125475814	125517410	3854	protein_coding	acetoacetyl-CoA_synthetase
ENSMUSG00000079363	762.95	346.005	197.382	176.051	-1.28832	9.83e-07	8.79e-05	Gbp4	chr5	-	105115767	105139586	7494	protein_coding	guanylate_binding_protein_4
ENSMUSG00000024650	9926.36	12857.4	24342.5	19166.6	0.866247	1.06e-06	9.47e-05	Slc22a6	chr19	+	8617996	8628299	4026	protein_coding	solute_carrier_family_22_(organic_anion_transporter)_member_6
ENSMUSG00000071669	1537.91	1446.12	381.478	800.041	-1.15347	1.1e-06	9.7e-05	Snx29	chr16	+	11322908	11755472	6435	protein_coding	sorting_nexin_29
ENSMUSG00000035373	6.00748	1.97154	112.925	26.043	1.66881	1.16e-06	0.00010108	Ccl7	chr11	+	82045712	82047525	801	protein_coding	chemokine_(C-C_motif)_ligand_7
ENSMUSG00000033576	69.086	62.1034	329.286	148.966	1.42048	1.16e-06	0.00010108	Apol6	chr15	+	77044729	77057107	4499	protein_coding	apolipoprotein_L_6
ENSMUSG00000023915	7677.56	7847.71	3282.42	4735.66	-0.881682	1.16e-06	0.00010108	Tnfrsf21	chr17	+	43016555	43089188	3626	protein_coding	tumor_necrosis_factor_receptor_superfamily_member_21
ENSMUSG00000022346	104.13	133.079	388.121	261.472	1.22176	1.17e-06	0.000101411	Myc	chr15	+	61985341	61990374	2767	protein_coding	myelocytomatosis_oncogene
ENSMUSG00000052142	116.145	85.7619	15.1832	25.0013	-1.55408	1.32e-06	0.000113329	Rasal3	chr17	-	32390659	32403583	4897	protein_coding	RAS_protein_activator_like_3
ENSMUSG00000024912	22.0274	24.6442	190.739	68.7535	1.58375	1.33e-06	0.000113329	Fosl1	chr19	+	5447703	5455945	1707	protein_coding	fos-like_antigen_1
ENSMUSG00000024222	2797.48	2485.12	960.338	1540.7	-0.976045	1.36e-06	0.000115941	Fkbp5	chr17	-	28399095	28517524	6363	protein_coding	FK506_binding_protein_5
ENSMUSG00000025321	4182.21	4043.62	1307.65	2388.66	-1.02935	1.44e-06	0.000122013	Itgb8	chr12	-	119158022	119238802	11060	protein_coding	integrin_beta_8
ENSMUSG00000021759	908.131	704.825	177.454	401.062	-1.23331	1.48e-06	0.000124443	Plpp1	chr13	+	112800894	112867881	1635	protein_coding	phospholipid_phosphatase_1
ENSMUSG00000028581	354.441	498.799	185.994	167.717	-1.10628	1.52e-06	0.000127249	Laptm5	chr4	+	130913125	130936141	3788	protein_coding	lysosomal-associated_protein_transmembrane_5
ENSMUSG00000056612	460.573	470.212	1222.25	800.041	1.0044	1.55e-06	0.000128344	Ppp1r14b	chr19	+	6975048	6977324	919	protein_coding	protein_phosphatase_1_regulatory_(inhibitor)_subunit_14B
ENSMUSG00000046223	69.086	74.9184	254.319	178.134	1.28799	1.55e-06	0.000128344	Plaur	chr7	+	24462484	24475968	2617	protein_coding	plasminogen_activator_urokinase_receptor
ENSMUSG00000020589	202.252	172.51	58.835	64.5866	-1.29543	1.56e-06	0.000128434	Fam49a	chr12	+	12262139	12376359	4846	protein_coding	family_with_sequence_similarity_49_member_A
ENSMUSG00000051506	125.156	110.406	31.3154	27.0847	-1.46016	1.6e-06	0.000131067	Wdfy4	chr14	-	32959547	33185508	10512	protein_coding	WD_repeat_and_FYVE_domain_containing_4
ENSMUSG00000042099	519.647	467.254	214.463	241.679	-0.999441	1.66e-06	0.000135447	Kank3	chr17	+	33810520	33822918	3118	protein_coding	KN_motif_and_ankyrin_repeat_domains_3
ENSMUSG00000022037	3111.87	3417.66	8517.78	5127.35	0.962593	1.75e-06	0.000141716	Clu	chr14	+	65968483	65981548	3438	protein_coding	clusterin
ENSMUSG00000029096	97.1209	105.477	353.01	219.803	1.24043	1.77e-06	0.000142949	Htra3	chr5	-	35652023	35679782	4439	protein_coding	HtrA_serine_peptidase_3
ENSMUSG00000039899	357.445	249.4	107.231	121.881	-1.18684	1.84e-06	0.000147531	Fgl2	chr5	+	21372642	21378374	3788	protein_coding	fibrinogen-like_protein_2
ENSMUSG00000048332	339.423	260.243	95.844	130.215	-1.18809	1.92e-06	0.000153137	Lhfp	chr3	+	53041528	53261679	5108	protein_coding	lipoma_HMGIC_fusion_partner
ENSMUSG00000062563	616.768	906.907	1706.21	1440.7	0.949174	1.96e-06	0.000155914	Cys1	chr12	-	24665838	24681813	2646	protein_coding	cystin_1
ENSMUSG00000048126	819.02	547.102	260.013	333.35	-1.05878	2.19e-06	0.000172663	Col6a3	chr1	-	90765923	90843971	11963	protein_coding	collagen_type_VI_alpha_3
ENSMUSG00000034057	2.00249	1.97154	53.1413	32.2933	1.6196	2.21e-06	0.000173347	Myrfl	chr10	-	116776545	116896879	3114	protein_coding	myelin_regulatory_factor-like
ENSMUSG00000022661	559.697	478.098	136.649	261.472	-1.17116	2.29e-06	0.000179376	Cd200	chr16	-	45382135	45409053	3321	protein_coding	CD200_antigen
ENSMUSG00000086600	283.353	468.24	141.394	145.841	-1.17253	2.39e-06	0.00018548	C030005K06Rik	chr18	-	50042730	50053844	2694	processed_transcript	RIKEN_cDNA_C030005K06_gene
ENSMUSG00000041481	246.307	175.467	77.814	63.5449	-1.27188	2.52e-06	0.00019481	Serpina3g	chr12	+	104236245	104241939	2105	protein_coding	serine_(or_cysteine)_peptidase_inhibitor_clade_A_member_3G
ENSMUSG00000030324	5.00623	11.8292	60.7329	69.7952	1.59976	2.56e-06	0.000197086	Rho	chr6	+	115931748	115940036	6043	protein_coding	rhodopsin
ENSMUSG00000020538	617.769	669.337	1348.46	1102.14	0.858251	2.6e-06	0.000198915	Srebf1	chr11	-	60199089	60222581	5634	protein_coding	sterol_regulatory_element_binding_transcription_factor_1
ENSMUSG00000024399	58.0723	50.2742	7.59161	1.04172	-1.61478	2.63e-06	0.000200341	Ltb	chr17	+	35194439	35196320	1516	protein_coding	lymphotoxin_B
ENSMUSG00000036103	394.491	297.702	64.5287	154.175	-1.31363	2.68e-06	0.000203377	Colec12	chr18	+	9707648	9877995	3322	protein_coding	collectin_sub-family_member_12
ENSMUSG00000034472	50.0623	57.1746	179.352	154.175	1.29704	3.03e-06	0.000227678	Rasd2	chr8	+	75213944	75224113	3176	protein_coding	RASD_family_member_2
ENSMUSG00000055137	1426.78	1492.45	811.353	820.875	-0.78514	3.03e-06	0.000227678	Sugct	chr13	-	16857855	17694732	1311	protein_coding	succinyl-CoA_glutarate-CoA_transferase
ENSMUSG00000032715	17.0212	17.7438	148.036	56.2529	1.55114	3.24e-06	0.000242124	Trib3	chr2	-	152337422	152344032	2125	protein_coding	tribbles_homolog_3_(Drosophila)
ENSMUSG00000022148	118.147	242.499	56.9371	36.4602	-1.41562	3.35e-06	0.000249493	Fyb	chr15	+	6579871	6663313	5186	protein_coding	FYN_binding_protein
ENSMUSG00000045875	463.577	406.137	119.568	218.761	-1.15288	3.49e-06	0.00025866	Adra1a	chr14	+	66635251	66733462	8144	protein_coding	adrenergic_receptor_alpha_1a
ENSMUSG00000043122	84.1047	67.0323	202.127	216.678	1.21051	3.67e-06	0.000270279	A530016L24Rik	chr12	+	112489448	112499927	2636	protein_coding	RIKEN_cDNA_A530016L24_gene
ENSMUSG00000060803	1436.79	1413.59	3544.33	2223.03	0.922421	3.81e-06	0.000279723	Gstp1	chr19	-	4035407	4037921	757	protein_coding	glutathione_S-transferase_pi_1
ENSMUSG00000022383	1189.48	1211.51	282.787	654.2	-1.14779	3.94e-06	0.000287672	Ppara	chr15	+	85734983	85802819	3836	protein_coding	peroxisome_proliferator_activated_receptor_alpha
ENSMUSG00000037946	293.365	272.072	550.392	589.613	0.917848	4.03e-06	0.000292097	Fgd3	chr13	-	49261554	49320311	6012	protein_coding	FYVE_RhoGEF_and_PH_domain_containing_3
ENSMUSG00000003123	546.681	530.344	1389.26	884.42	0.966451	4.04e-06	0.000292097	Lipe	chr7	-	25379527	25398710	5886	protein_coding	lipase_hormone_sensitive
ENSMUSG00000029321	63.0785	62.1034	11.3874	5.2086	-1.56612	4.23e-06	0.000304353	Slc10a6	chr5	-	103605711	103629403	2124	protein_coding	solute_carrier_family_10_(sodium/bile_acid_cotransporter_family)_member_6
ENSMUSG00000041801	183.228	161.666	574.115	316.683	1.15229	4.42e-06	0.000316505	Phlda3	chr1	+	135766119	135769136	1559	protein_coding	pleckstrin_homology-like_domain_family_A_member_3
ENSMUSG00000002032	902.123	1290.37	2294.56	1974.06	0.879368	4.56e-06	0.000325015	Tmem25	chr9	-	44793776	44799307	2902	protein_coding	transmembrane_protein_25
ENSMUSG00000092274	7455.28	10621.7	25075.1	14334.1	0.997321	4.58e-06	0.000325015	Neat1	chr19	-	5824708	5845478	20771	lincRNA	nuclear_paraspeckle_assembly_transcript_1_(non-protein_coding)
ENSMUSG00000024747	281.35	127.164	539.004	548.986	1.17409	5.12e-06	0.000361844	Aldh1a7	chr19	-	20692953	20727562	2066	protein_coding	aldehyde_dehydrogenase_family_1_subfamily_A7
ENSMUSG00000034613	1955.43	1773.4	964.134	1124.02	-0.781069	5.15e-06	0.00036209	Ppm1h	chr10	+	122678762	122945795	10226	protein_coding	protein_phosphatase_1H_(PP2C_domain_containing)
ENSMUSG00000020395	48.0598	44.3596	4.74475	3.12516	-1.56269	5.45e-06	0.000381735	Itk	chr11	-	46325150	46389515	5354	protein_coding	IL2_inducible_T_cell_kinase
ENSMUSG00000027559	2950.67	3370.34	6441.48	4931.5	0.789094	5.81e-06	0.000405151	Car3	chr3	+	14863512	14872523	2865	protein_coding	carbonic_anhydrase_3
ENSMUSG00000019929	1238.54	1115.89	610.175	680.243	-0.805252	5.9e-06	0.00040946	Dcn	chr10	+	97479500	97518162	2084	protein_coding	decorin
ENSMUSG00000026288	237.295	208.983	80.6608	90.6296	-1.15345	6.03e-06	0.000414417	Inpp5d	chr1	+	87620312	87720507	7602	protein_coding	inositol_polyphosphate-5-phosphatase_D
ENSMUSG00000052889	49.0611	181.381	21.8259	14.5841	-1.52828	6.04e-06	0.000414417	Prkcb	chr7	+	122288751	122634402	7651	protein_coding	protein_kinase_C_beta
ENSMUSG00000020681	1685.1	2163.76	965.083	1112.56	-0.822437	6.05e-06	0.000414417	Ace	chr11	+	105967945	105989964	5287	protein_coding	angiotensin_I_converting_enzyme_(peptidyl-dipeptidase_A)_1
ENSMUSG00000033855	448.558	303.617	88.2524	177.092	-1.21839	6.2e-06	0.000422642	Ston1	chr17	+	88597684	88662586	4521	protein_coding	stonin_1
ENSMUSG00000048546	1482.85	1575.26	826.536	907.338	-0.765503	6.42e-06	0.000435673	Tob2	chr15	-	81848270	81858326	3994	protein_coding	transducer_of_ERBB2_2
ENSMUSG00000042109	50.0623	36.4734	128.108	160.425	1.31877	6.51e-06	0.000439988	Csdc2	chr15	+	81936759	81950941	4623	protein_coding	cold_shock_domain_containing_C2_RNA_binding
ENSMUSG00000006386	965.202	709.754	204.973	444.814	-1.14424	6.55e-06	0.000440461	Tek	chr4	+	94739289	94874976	4712	protein_coding	endothelial-specific_receptor_tyrosine_kinase
ENSMUSG00000028199	7053.78	6924.04	3914.42	4458.56	-0.699499	6.68e-06	0.000446405	Cryz	chr3	+	154596711	154623182	6195	protein_coding	crystallin_zeta
ENSMUSG00000036896	519.647	585.547	282.787	268.764	-0.907276	6.69e-06	0.000446405	C1qc	chr4	-	136889804	136893065	1931	protein_coding	complement_component_1_q_subcomponent_C_chain
ENSMUSG00000021670	860.071	660.465	1306.71	1606.33	0.858824	6.8e-06	0.000450578	Hmgcr	chr13	-	96648967	96670936	7275	protein_coding	3-hydroxy-3-methylglutaryl-Coenzyme_A_reductase
ENSMUSG00000031375	2816.51	2190.38	814.2	1474.03	-0.996977	6.81e-06	0.000450578	Bgn	chrX	+	73483602	73495933	6099	protein_coding	biglycan
ENSMUSG00000027435	974.213	662.437	311.256	435.439	-0.998435	7.04e-06	0.000463327	Cd93	chr2	-	148436640	148443563	6677	protein_coding	CD93_antigen
ENSMUSG00000054690	1103.37	917.751	394.764	586.488	-0.936363	7.08e-06	0.000464143	Emcn	chr3	+	137341067	137432185	5409	protein_coding	endomucin
ENSMUSG00000039621	257.32	302.631	113.874	120.84	-1.07628	7.17e-06	0.000466479	Prex1	chr2	-	166566342	166713832	10266	protein_coding	phosphatidylinositol-345-trisphosphate-dependent_Rac_exchange_factor_1
ENSMUSG00000024677	211.263	158.709	73.0692	30.2099	-1.35247	7.17e-06	0.000466479	Ms4a6b	chr19	+	11516512	11531256	4485	protein_coding	membrane-spanning_4-domains_subfamily_A_member_6B
ENSMUSG00000035877	2984.72	2543.28	1238.38	1710.5	-0.834744	7.22e-06	0.000467573	Zhx3	chr2	-	160748708	160872998	13259	protein_coding	zinc_fingers_and_homeoboxes_3
ENSMUSG00000034394	9.01122	15.7723	113.874	47.9191	1.51909	7.41e-06	0.000476114	Lif	chr11	+	4257557	4272514	4350	protein_coding	leukemia_inhibitory_factor
ENSMUSG00000021322	962.198	933.523	379.58	559.404	-0.915256	7.41e-06	0.000476114	Aoah	chr13	+	20794119	21024252	2915	protein_coding	acyloxyacyl_hydrolase
ENSMUSG00000022122	553.689	457.397	180.301	269.805	-1.02158	7.5e-06	0.000479668	Ednrb	chr14	-	103814625	103844173	4037	protein_coding	endothelin_receptor_type_B
ENSMUSG00000027875	807.005	467.254	301.766	237.512	-1.06617	7.66e-06	0.00048796	Hmgcs2	chr3	+	98280435	98310738	3290	protein_coding	3-hydroxy-3-methylglutaryl-Coenzyme_A_synthase_2
ENSMUSG00000012428	136.17	148.851	454.547	267.722	1.12657	7.93e-06	0.00050277	Steap4	chr5	+	7960457	7982213	3155	protein_coding	STEAP_family_member_4
ENSMUSG00000045136	197.246	190.253	522.872	355.226	1.02822	8.2e-06	0.000518118	Tubb2b	chr13	-	34127008	34130354	1922	protein_coding	tubulin_beta_2B_class_IIB
ENSMUSG00000037709	1892.36	1613.7	809.455	1068.8	-0.829015	8.54e-06	0.000537389	Fam13a	chr6	-	58932090	59024549	10505	protein_coding	family_with_sequence_similarity_13_member_A
ENSMUSG00000037270	2080.59	1742.84	724.999	1159.43	-0.918611	8.82e-06	0.000552601	4932438A13Rik	chr3	+	36863104	37053033	32276	protein_coding	RIKEN_cDNA_4932438A13_gene
ENSMUSG00000036040	639.796	615.12	308.409	341.684	-0.865538	8.95e-06	0.000558799	Adamtsl2	chr2	+	27079379	27108981	7993	protein_coding	ADAMTS-like_2
ENSMUSG00000046711	164.204	183.353	551.34	310.433	1.10566	9.4e-06	0.000584038	Hmga1	chr17	+	27556620	27563674	1990	protein_coding	high_mobility_group_AT-hook_1
ENSMUSG00000031196	321.4	196.168	43.6517	109.381	-1.31623	9.83e-06	0.000608685	F8	chrX	-	75172715	75382615	9905	protein_coding	coagulation_factor_VIII
ENSMUSG00000038175	1174.46	1044.91	475.424	665.659	-0.873201	9.9e-06	0.000609618	Mylip	chr13	+	45389742	45412019	3062	protein_coding	myosin_regulatory_light_chain_interacting_protein
ENSMUSG00000051550	268.334	365.72	823.689	561.487	0.991027	9.94e-06	0.000609618	Zfp579	chr7	-	4983483	4996158	4159	protein_coding	zinc_finger_protein_579
ENSMUSG00000047867	679.846	500.771	192.637	316.683	-1.04674	9.97e-06	0.000609618	Gimap6	chr6	-	48701582	48708225	3496	protein_coding	GTPase_IMAP_family_member_6
ENSMUSG00000032060	1416.76	1782.27	3283.37	2575.13	0.806325	1e-05	0.000610614	Cryab	chr9	+	50752758	50756633	1185	protein_coding	crystallin_alpha_B
ENSMUSG00000038179	66.0823	49.2884	6.64266	9.37548	-1.50733	1.01e-05	0.000611743	Slamf7	chr1	-	171632403	171653035	4577	protein_coding	SLAM_family_member_7
ENSMUSG00000048120	299.373	224.755	77.814	119.798	-1.15836	1.02e-05	0.000617696	Entpd1	chr19	+	40612366	40741602	5580	protein_coding	ectonucleoside_triphosphate_diphosphohydrolase_1
ENSMUSG00000054435	779.971	500.771	164.169	330.225	-1.13891	1.09e-05	0.00065351	Gimap4	chr6	+	48684549	48692060	1837	protein_coding	GTPase_IMAP_family_member_4
ENSMUSG00000026958	1136.41	1279.53	2241.42	1956.35	0.745301	1.1e-05	0.000657896	Dpp7	chr2	-	25352276	25356359	3337	protein_coding	dipeptidylpeptidase_7
ENSMUSG00000033220	136.17	314.46	81.6098	33.335	-1.37783	1.11e-05	0.000661031	Rac2	chr15	-	78559169	78572783	3036	protein_coding	RAS-related_C3_botulinum_substrate_2
ENSMUSG00000042745	540.673	412.051	865.443	964.633	0.858182	1.12e-05	0.000667669	Id1	chr2	+	152736251	152737410	1160	protein_coding	inhibitor_of_DNA_binding_1
ENSMUSG00000022270	3419.26	2971.11	1439.56	2020.94	-0.815097	1.13e-05	0.000668967	Fam134b	chr15	+	25843264	25973687	3346	protein_coding	family_with_sequence_similarity_134_member_B
ENSMUSG00000041797	357.445	258.271	65.4776	144.799	-1.22669	1.13e-05	0.000668967	Abca9	chr11	-	110100749	110168196	8048	protein_coding	ATP-binding_cassette_sub-family_A_(ABC1)_member_9
ENSMUSG00000027737	2.00249	6.90038	58.835	38.5436	1.50619	1.17e-05	0.000687151	Slc7a11	chr3	-	49892526	50443614	13922	protein_coding	solute_carrier_family_7_(cationic_amino_acid_transporter_y+_system)_member_11
ENSMUSG00000022831	227.283	317.418	124.313	83.3376	-1.14473	1.17e-05	0.000688389	Hcls1	chr16	+	36934983	36963212	2525	protein_coding	hematopoietic_cell_specific_Lyn_substrate_1
ENSMUSG00000023120	658.82	1108.99	2047.84	1632.38	0.941466	1.2e-05	0.000698119	Gm853	chr4	-	130209109	130222401	2314	protein_coding	predicted_gene_853
ENSMUSG00000030249	440.548	438.667	209.718	222.928	-0.91714	1.2e-05	0.000698119	Abcc9	chr6	-	142587862	142702315	8373	protein_coding	ATP-binding_cassette_sub-family_C_(CFTR/MRP)_member_9
ENSMUSG00000053279	176.219	118.292	395.713	308.349	1.0705	1.21e-05	0.000700928	Aldh1a1	chr19	+	20601961	20643462	2053	protein_coding	aldehyde_dehydrogenase_family_1_subfamily_A1
ENSMUSG00000042622	92.1147	65.0607	279.941	171.884	1.21079	1.26e-05	0.000728406	Maff	chr15	+	79347541	79359072	2119	protein_coding	v-maf_musculoaponeurotic_fibrosarcoma_oncogene_family_protein_F_(avian)
ENSMUSG00000025225	307.383	337.133	847.413	535.444	0.970928	1.27e-05	0.000731634	Nfkb2	chr19	+	46304737	46312090	3289	protein_coding	nuclear_factor_of_kappa_light_polypeptide_gene_enhancer_in_B_cells_2_p49/p100
ENSMUSG00000034205	274.342	199.125	89.2014	95.8382	-1.12476	1.29e-05	0.000739669	Loxl2	chr14	+	69609068	69695834	5405	protein_coding	lysyl_oxidase-like_2
ENSMUSG00000030562	6057.54	5543.96	1727.09	3566.85	-0.990523	1.32e-05	0.000753349	Nox4	chr7	+	87246096	87398710	8471	protein_coding	NADPH_oxidase_4
ENSMUSG00000026489	2651.3	2584.69	1460.44	1651.13	-0.706539	1.33e-05	0.000753585	Adck3	chr1	-	180165238	180199602	5293	protein_coding	aarF_domain_containing_kinase_3
ENSMUSG00000079494	147.183	134.065	356.806	282.306	1.02416	1.33e-05	0.000753585	Cml5	chr6	-	85817218	85820972	986	protein_coding	camello-like_5
ENSMUSG00000073421	5804.23	3521.17	674.704	1183.39	-1.4463	1.33e-05	0.000753585	H2-Ab1	chr17	+	34263209	34269418	1637	protein_coding	histocompatibility_2_class_II_antigen_A_beta_1
ENSMUSG00000053626	61.076	33.5161	3.7958	5.2086	-1.49151	1.42e-05	0.000800166	Tll1	chr8	-	64014770	64205993	4928	protein_coding	tolloid-like
ENSMUSG00000073409	2262.82	1605.82	954.645	1106.31	-0.831451	1.44e-05	0.000806406	H2-Q6	chr17	+	35424850	35430055	2085	protein_coding	histocompatibility_2_Q_region_locus_6
ENSMUSG00000041741	385.48	291.788	109.129	168.759	-1.0844	1.45e-05	0.000810424	Pde3a	chr6	+	141249269	141507448	12737	protein_coding	phosphodiesterase_3A_cGMP_inhibited
ENSMUSG00000035686	913.137	639.764	1339.92	1665.71	0.864003	1.5e-05	0.000832801	Thrsp	chr7	-	97412938	97417730	2189	protein_coding	thyroid_hormone_responsive
ENSMUSG00000048482	122.152	101.534	250.523	277.097	1.05467	1.51e-05	0.000832801	Bdnf	chr2	+	109674700	109727007	6217	protein_coding	brain_derived_neurotrophic_factor
ENSMUSG00000076612	84.1047	15.7723	0.948951	3.12516	-1.45972	1.51e-05	0.000832801	Ighg2c	chr12	-	113285325	113288932	1326	IG_C_gene	immunoglobulin_heavy_constant_gamma_2C
ENSMUSG00000020889	895.114	1158.28	1676.8	2131.36	0.817383	1.53e-05	0.000840789	Nr1d1	chr11	-	98767932	98775333	3077	protein_coding	nuclear_receptor_subfamily_1_group_D_member_1
ENSMUSG00000032010	2424.02	3211.63	1489.85	1666.75	-0.774998	1.53e-05	0.000840789	Usp2	chr9	+	44067021	44095627	4807	protein_coding	ubiquitin_specific_peptidase_2
ENSMUSG00000028862	192.239	204.054	74.0182	80.2124	-1.12402	1.59e-05	0.000869502	Map3k6	chr4	+	133240818	133252929	4604	protein_coding	mitogen-activated_protein_kinase_kinase_kinase_6
ENSMUSG00000019577	2599.24	2094.76	1456.64	947.965	-0.87217	1.61e-05	0.000878614	Pdk4	chr6	-	5483351	5496309	3511	protein_coding	pyruvate_dehydrogenase_kinase_isoenzyme_4
ENSMUSG00000027070	53240.3	43287.1	23516	31183.9	-0.761222	1.62e-05	0.000881577	Lrp2	chr2	-	69424340	69586065	16701	protein_coding	low_density_lipoprotein_receptor-related_protein_2
ENSMUSG00000041992	223.278	154.766	38.907	79.1707	-1.26948	1.66e-05	0.000898467	Rapgef5	chr12	+	117516479	117756978	3987	protein_coding	Rap_guanine_nucleotide_exchange_factor_(GEF)_5
ENSMUSG00000058740	401.5	370.649	651.929	831.292	0.854611	1.7e-05	0.000917353	Kcnt1	chr2	+	25863734	25918273	9499	protein_coding	potassium_channel_subfamily_T_member_1
ENSMUSG00000062184	94.1172	109.42	19.928	32.2933	-1.3579	1.71e-05	0.000917353	Hs6st2	chrX	-	51387212	51681856	7807	protein_coding	heparan_sulfate_6-O-sulfotransferase_2
ENSMUSG00000021255	824.026	790.587	401.406	473.983	-0.811074	1.74e-05	0.000927646	Esrrb	chr12	+	86361117	86521628	6047	protein_coding	estrogen_related_receptor_beta
ENSMUSG00000031891	1919.39	2033.64	4022.6	2975.15	0.764529	1.74e-05	0.000927646	Hsd11b2	chr8	+	105518746	105523984	1845	protein_coding	hydroxysteroid_11-beta_dehydrogenase_2
ENSMUSG00000046352	1176.46	1496.4	2587.79	2176.15	0.772233	1.75e-05	0.000927646	Gjb2	chr14	-	57098600	57104702	2406	protein_coding	gap_junction_protein_beta_2
ENSMUSG00000021583	1249.56	844.804	434.62	586.488	-0.922966	1.75e-05	0.000927646	Erap1	chr13	+	74639872	74691875	4014	protein_coding	endoplasmic_reticulum_aminopeptidase_1
ENSMUSG00000028773	857.067	841.847	1417.73	1479.24	0.720815	1.76e-05	0.000927646	Fabp3	chr4	+	130308595	130315463	823	protein_coding	fatty_acid_binding_protein_3_muscle_and_heart
ENSMUSG00000028909	531.662	538.23	149.934	297.932	-1.06449	1.76e-05	0.000927646	Ptpru	chr4	-	131768457	131838288	7113	protein_coding	protein_tyrosine_phosphatase_receptor_type_U
ENSMUSG00000089762	157.196	125.193	409.947	267.722	1.0671	1.82e-05	0.000956772	Ier5l	chr2	-	30471537	30474219	2683	protein_coding	immediate_early_response_5-like
ENSMUSG00000026193	1456.81	829.032	606.38	416.688	-1.00305	1.89e-05	0.000988643	Fn1	chr1	-	71585520	71653200	11685	protein_coding	fibronectin_1
ENSMUSG00000078612	37.0461	44.3596	111.027	154.175	1.27154	1.91e-05	0.000992489	1700024P16Rik	chr4	+	104913456	105016863	3136	protein_coding	RIKEN_cDNA_1700024P16_gene
ENSMUSG00000046080	88.1097	55.2031	15.1832	11.4589	-1.43404	1.91e-05	0.000992489	Clec9a	chr6	+	129408862	129424763	3293	protein_coding	C-type_lectin_domain_family_9_member_a
ENSMUSG00000030096	7905.84	7571.69	3692.37	5122.14	-0.754668	1.92e-05	0.000992489	Slc6a6	chr6	+	91684053	91759066	8457	protein_coding	solute_carrier_family_6_(neurotransmitter_transporter_taurine)_member_6
ENSMUSG00000050199	5375.69	4112.63	1933.01	2977.24	-0.860394	1.94e-05	0.000996372	Lgr4	chr2	+	109917647	110014257	5884	protein_coding	leucine-rich_repeat-containing_G_protein-coupled_receptor_4
ENSMUSG00000030359	443.552	491.899	151.832	259.388	-1.02053	1.94e-05	0.000996372	Pzp	chr6	-	128483567	128526720	6414	protein_coding	pregnancy_zone_protein
ENSMUSG00000020143	177.221	157.723	70.2224	31.2516	-1.27693	1.94e-05	0.000996372	Dock2	chr11	-	34226815	34783892	11425	protein_coding	dedicator_of_cyto-kinesis_2
ENSMUSG00000043336	319.398	264.186	118.619	137.507	-1.02096	1.95e-05	0.00099701	Filip1l	chr16	+	57353093	57573126	5335	protein_coding	filamin_A_interacting_protein_1-like
ENSMUSG00000025969	595.742	468.24	185.045	294.807	-0.996923	1.97e-05	0.000999179	Nrp2	chr1	+	62703285	62818695	11842	protein_coding	neuropilin_2
ENSMUSG00000048572	3427.27	2702.98	1924.47	1337.57	-0.829996	1.97e-05	0.000999179	Tmem252	chr19	+	24674008	24679661	2462	protein_coding	transmembrane_protein_252
ENSMUSG00000022488	199.248	222.784	94.8951	67.7118	-1.12546	1.99e-05	0.00100895	Nckap1l	chr15	+	103453825	103498800	4717	protein_coding	NCK_associated_protein_1_like
ENSMUSG00000068739	1735.16	1826.63	3556.67	2684.51	0.752052	2e-05	0.0010091	Sars	chr3	-	108424865	108445209	5142	protein_coding	seryl-aminoacyl-tRNA_synthetase
ENSMUSG00000038264	288.359	257.286	114.823	125.006	-1.01887	2.03e-05	0.00101789	Sema7a	chr9	+	57940113	57962864	3296	protein_coding	sema_domain_immunoglobulin_domain_(Ig)_and_GPI_membrane_anchor_(semaphorin)_7A
ENSMUSG00000047861	279.348	353.891	760.11	543.778	0.925074	2.05e-05	0.00102802	Foxi1	chr11	-	34204338	34208089	2357	protein_coding	forkhead_box_I1
ENSMUSG00000035566	644.803	805.373	275.196	420.855	-0.936838	2.12e-05	0.00106044	Pcdh17	chr14	+	84443563	84537060	9509	protein_coding	protocadherin_17
ENSMUSG00000005547	658.82	1417.54	5251.49	4808.58	1.4127	2.13e-05	0.00106089	Cyp2a5	chr7	+	26835305	26843548	2073	protein_coding	cytochrome_P450_family_2_subfamily_a_polypeptide_5
ENSMUSG00000023064	73.091	98.5769	316.95	170.842	1.18889	2.18e-05	0.00108087	Sncg	chr14	-	34370274	34374789	852	protein_coding	synuclein_gamma
ENSMUSG00000038692	504.628	593.433	1027.71	945.882	0.780321	2.19e-05	0.00108264	Hoxb4	chr11	+	96318267	96321638	2566	protein_coding	homeobox_B4
ENSMUSG00000016256	2282.84	2512.72	4624.24	3613.73	0.728477	2.22e-05	0.00109196	Ctsz	chr2	-	174427493	174439039	1441	protein_coding	cathepsin_Z
ENSMUSG00000041548	97.1209	92.6623	252.421	207.302	1.07046	2.28e-05	0.00111509	Hspb8	chr5	-	116408491	116422864	1950	protein_coding	heat_shock_protein_8
ENSMUSG00000022445	4255.3	3483.71	2014.62	2456.38	-0.7372	2.28e-05	0.00111509	Cyp2d26	chr15	-	82790107	82794245	1645	protein_coding	cytochrome_P450_family_2_subfamily_d_polypeptide_26
ENSMUSG00000052013	38.0474	32.5304	1.8979	2.08344	-1.43942	2.29e-05	0.00111722	Btla	chr16	+	45224315	45252895	3257	protein_coding	B_and_T_lymphocyte_associated
ENSMUSG00000033350	182.227	139.979	36.0601	66.6701	-1.24572	2.42e-05	0.0011801	Chst2	chr9	-	95399292	95406722	7328	protein_coding	carbohydrate_sulfotransferase_2
ENSMUSG00000030222	127.158	95.6196	7.59161	36.4602	-1.41066	2.49e-05	0.00120958	Rerg	chr6	-	137054825	137170497	2731	protein_coding	RAS-like_estrogen-regulated_growth-inhibitor
ENSMUSG00000022324	320.399	214.898	81.6098	125.006	-1.12098	2.58e-05	0.00124621	Matn2	chr15	+	34306680	34436242	3583	protein_coding	matrilin_2
ENSMUSG00000017723	997.241	1109.98	2417.93	1579.25	0.838279	2.6e-05	0.00125563	Wfdc2	chr2	+	164562413	164568510	1140	protein_coding	WAP_four-disulfide_core_domain_2
ENSMUSG00000043144	519.647	547.102	1058.08	867.753	0.784231	2.65e-05	0.00127159	Aqp6	chr15	+	99601400	99605477	2060	protein_coding	aquaporin_6
ENSMUSG00000005087	85.1059	63.0892	273.298	153.133	1.19174	2.65e-05	0.00127159	Cd44	chr2	-	102811141	102901665	6776	protein_coding	CD44_antigen
ENSMUSG00000028392	697.869	652.579	1146.33	1176.1	0.728674	2.68e-05	0.0012778	Bspry	chr4	+	62480053	62497298	2352	protein_coding	B-box_and_SPRY_domain_containing
ENSMUSG00000073600	736.917	1223.34	451.701	501.067	-0.921201	2.68e-05	0.00127786	Prob1	chr18	-	35650351	35655238	4888	protein_coding	proline_rich_basic_protein_1
ENSMUSG00000062209	616.768	444.582	241.034	276.056	-0.918826	2.7e-05	0.00128044	Erbb4	chr1	-	68032186	69108059	12355	protein_coding	erb-b2_receptor_tyrosine_kinase_4
ENSMUSG00000041219	161.201	68.018	28.4685	26.043	-1.36065	2.73e-05	0.00129328	Arhgap11a	chr2	-	113831492	113848661	5332	protein_coding	Rho_GTPase_activating_protein_11A
ENSMUSG00000002324	104.13	129.136	398.559	212.511	1.12721	2.75e-05	0.00129729	Rec8	chr14	+	55618037	55625395	2748	protein_coding	REC8_meiotic_recombination_protein
ENSMUSG00000005360	123.153	132.093	419.436	227.095	1.10229	2.76e-05	0.00129729	Slc1a3	chr15	-	8634124	8710764	8537	protein_coding	solute_carrier_family_1_(glial_high_affinity_glutamate_transporter)_member_3
ENSMUSG00000039264	162.202	143.922	37.958	63.5449	-1.21879	2.81e-05	0.00131788	Gimap3	chr6	-	48764464	48770851	2577	protein_coding	GTPase_IMAP_family_member_3
ENSMUSG00000026117	35.0436	28.5873	1.8979	0	-1.39539	3.01e-05	0.00140484	Zap70	chr1	+	36761798	36782818	2992	protein_coding	zeta-chain_(TCR)_associated_protein_kinase
ENSMUSG00000023828	27.0337	30.5588	140.445	78.129	1.32268	3.01e-05	0.00140484	Slc22a3	chr17	-	12419972	12507704	3501	protein_coding	solute_carrier_family_22_(organic_cation_transporter)_member_3
ENSMUSG00000068227	88.1097	43.3738	7.59161	13.5424	-1.42128	3.09e-05	0.00143687	Il2rb	chr15	-	78480553	78495066	2785	protein_coding	interleukin_2_receptor_beta_chain
ENSMUSG00000004951	365.455	340.09	888.218	560.445	0.91751	3.18e-05	0.00147507	Hspb1	chr5	+	135887919	135889563	1031	protein_coding	heat_shock_protein_1
ENSMUSG00000025936	148.184	100.548	18.979	45.8357	-1.3253	3.19e-05	0.0014752	Gm4956	chr1	-	21285246	21298312	1365	transcribed_unprocessed_pseudogene	predicted_gene_4956
ENSMUSG00000029193	1008.26	1272.63	562.728	684.41	-0.797349	3.21e-05	0.00147759	Cckar	chr5	-	53697776	53707705	3682	protein_coding	cholecystokinin_A_receptor
ENSMUSG00000053063	52.0648	109.42	19.928	10.4172	-1.401	3.22e-05	0.00147808	Clec12a	chr6	+	129342691	129365303	5528	protein_coding	C-type_lectin_domain_family_12_member_a
ENSMUSG00000028961	1765.2	1704.39	3246.36	2606.38	0.705295	3.25e-05	0.00148852	Pgd	chr4	-	149149991	149166771	6447	protein_coding	phosphogluconate_dehydrogenase
ENSMUSG00000023845	756.942	559.917	148.985	363.56	-1.10954	3.28e-05	0.0014988	Lnpep	chr17	-	17527723	17624489	5181	protein_coding	leucyl/cystinyl_aminopeptidase
ENSMUSG00000042406	1197.49	1084.35	2033.6	1799.05	0.700136	3.32e-05	0.0015132	Atf4	chr15	+	80255184	80257540	1724	protein_coding	activating_transcription_factor_4
ENSMUSG00000032271	43.0536	39.4308	167.015	101.047	1.25179	3.38e-05	0.00152859	Nnmt	chr9	-	48591877	48605153	1576	protein_coding	nicotinamide_N-methyltransferase
ENSMUSG00000039167	946.178	675.252	198.331	457.315	-1.07994	3.38e-05	0.00152859	Adgrl4	chr3	+	151437887	151545086	4585	protein_coding	adhesion_G_protein-coupled_receptor_L4
ENSMUSG00000020593	2314.88	2184.46	1082.75	1474.03	-0.753807	3.49e-05	0.00157403	Lpin1	chr12	-	16535669	16589770	5725	protein_coding	lipin_1
ENSMUSG00000036905	547.682	678.209	355.857	245.846	-0.907132	3.59e-05	0.00161577	C1qb	chr4	-	136880129	136886187	1088	protein_coding	complement_component_1_q_subcomponent_beta_polypeptide
ENSMUSG00000034871	487.607	523.443	140.445	287.515	-1.04256	3.61e-05	0.00161731	Fam151a	chr4	+	106733889	106748292	1923	protein_coding	family_with_sequence_simliarity_151_member_A
ENSMUSG00000013415	36.0449	60.1319	171.76	126.048	1.2235	3.67e-05	0.00164104	Igf2bp1	chr11	-	95957163	96005940	9682	protein_coding	insulin-like_growth_factor_2_mRNA_binding_protein_1
ENSMUSG00000033849	97.1209	105.477	264.757	211.469	1.03682	3.7e-05	0.00165081	B3galt2	chr1	+	143640664	143654614	9288	protein_coding	UDP-Gal:betaGlcNAc_beta_13-galactosyltransferase_polypeptide_2
ENSMUSG00000052684	765.954	720.597	1120.71	1662.58	0.820625	3.82e-05	0.00169857	Jun	chr4	-	95049034	95052222	3189	protein_coding	jun_proto-oncogene
ENSMUSG00000055430	115.143	61.1177	15.1832	23.9596	-1.36019	3.88e-05	0.00171874	Nap1l5	chr6	-	58905233	58907076	1844	protein_coding	nucleosome_assembly_protein_1-like_5
ENSMUSG00000020963	54.0673	50.2742	164.169	131.257	1.16985	3.9e-05	0.00172099	Tshr	chr12	+	91400994	91540509	4873	protein_coding	thyroid_stimulating_hormone_receptor
ENSMUSG00000030064	1219.52	1027.17	471.629	701.077	-0.845511	3.9e-05	0.00172099	Frmd4b	chr6	-	97286867	97617541	14302	protein_coding	FERM_domain_containing_4B
ENSMUSG00000001870	393.49	376.564	163.22	210.427	-0.918918	3.92e-05	0.00172173	Ltbp1	chr17	+	75005568	75392512	10480	protein_coding	latent_transforming_growth_factor_beta_binding_protein_1
ENSMUSG00000004558	1507.88	1735.94	2906.64	2509.5	0.692208	3.96e-05	0.00173309	Ndrg2	chr14	-	51905271	51913488	2157	protein_coding	N-myc_downstream_regulated_gene_2
ENSMUSG00000022665	331.413	327.275	557.034	678.16	0.821883	3.96e-05	0.00173309	Ccdc80	chr16	+	45093402	45127924	4140	protein_coding	coiled-coil_domain_containing_80
ENSMUSG00000025127	493.614	489.927	1137.79	758.372	0.851656	3.99e-05	0.00173787	Gcgr	chr11	+	120530699	120538986	2621	protein_coding	glucagon_receptor
ENSMUSG00000030256	35.0436	64.075	123.364	192.718	1.23377	4.14e-05	0.0017981	Bhlhe41	chr6	-	145858243	145865558	6720	protein_coding	basic_helix-loop-helix_family_member_e41
ENSMUSG00000063632	7.00873	4.92884	62.6308	34.3768	1.40837	4.18e-05	0.00181039	Sox11	chr12	-	27334264	27342574	8311	protein_coding	SRY_(sex_determining_region_Y)-box_11
ENSMUSG00000050708	19126.8	20055.5	37525.3	28062.9	0.69484	4.2e-05	0.00181292	Ftl1	chr7	-	45457945	45459886	969	protein_coding	ferritin_light_polypeptide_1
ENSMUSG00000049422	3218.01	3661.15	7081.07	4995.05	0.749593	4.21e-05	0.00181292	Chchd10	chr10	+	75935573	75937725	939	protein_coding	coiled-coil-helix-coiled-coil-helix_domain_containing_10
ENSMUSG00000030217	168.209	89.705	15.1832	45.8357	-1.34138	4.22e-05	0.00181292	Art4	chr6	-	136848451	136857733	2517	protein_coding	ADP-ribosyltransferase_4
ENSMUSG00000007097	541.674	510.628	1301.01	792.749	0.882912	4.31e-05	0.00184679	Atp1a2	chr1	-	172271709	172298064	7038	protein_coding	ATPase_Na+/K+_transporting_alpha_2_polypeptide
ENSMUSG00000039364	584.728	552.031	221.106	338.559	-0.903334	4.49e-05	0.00192067	Sectm1b	chr11	-	121053458	121063569	2780	protein_coding	secreted_and_transmembrane_1B
ENSMUSG00000055912	979.219	1246.01	2203.46	1743.84	0.760871	4.51e-05	0.00192194	Tmem150a	chr6	+	72355447	72359762	1548	protein_coding	transmembrane_protein_150A
ENSMUSG00000025137	2927.64	3300.35	5969.85	4573.15	0.707556	4.57e-05	0.00194202	Pcyt2	chr11	-	120610087	120617936	4346	protein_coding	phosphate_cytidylyltransferase_2_ethanolamine
ENSMUSG00000040170	9064.28	9306.64	5040.83	6245.11	-0.661329	4.61e-05	0.00195349	Fmo2	chr1	-	162874317	162898726	5609	protein_coding	flavin_containing_monooxygenase_2
ENSMUSG00000005980	3687.59	3035.18	1605.62	2200.11	-0.756062	4.66e-05	0.00197122	Dnase1	chr16	+	4036942	4040024	3083	protein_coding	deoxyribonuclease_I
ENSMUSG00000020077	483.602	365.72	178.403	228.137	-0.929323	4.7e-05	0.00198182	Srgn	chr10	-	62493833	62527451	2196	protein_coding	serglycin
ENSMUSG00000030148	49.0611	92.6623	13.2853	14.5841	-1.36953	4.78e-05	0.00201031	Clec4a2	chr6	+	123106428	123143999	2926	protein_coding	C-type_lectin_domain_family_4_member_a2
ENSMUSG00000062901	3231.02	2953.36	1081.8	2013.64	-0.885686	4.8e-05	0.00201232	Klhl24	chr16	+	20097554	20127744	6683	protein_coding	kelch-like_24
ENSMUSG00000024440	263.328	204.054	57.886	114.589	-1.13695	4.89e-05	0.00204539	Pcdh12	chr18	-	38267092	38284402	6055	protein_coding	protocadherin_12
ENSMUSG00000059588	476.593	316.432	96.793	208.344	-1.10834	4.9e-05	0.00204582	Calcrl	chr2	-	84330626	84425411	4882	protein_coding	calcitonin_receptor-like
ENSMUSG00000033960	572.713	408.108	136.649	271.889	-1.04921	4.92e-05	0.00204749	9430020K01Rik	chr18	+	4634929	4682868	6730	protein_coding	RIKEN_cDNA_9430020K01_gene
ENSMUSG00000038121	2643.29	2560.04	1119.76	1728.21	-0.792784	4.97e-05	0.00205814	Fam210a	chr18	-	68260187	68300333	9813	protein_coding	family_with_sequence_similarity_210_member_A
ENSMUSG00000028633	275.343	305.588	569.371	516.693	0.817134	4.97e-05	0.00205814	Ctps	chr4	-	120539868	120570276	3316	protein_coding	cytidine_5'-triphosphate_synthase
ENSMUSG00000020717	1388.73	1069.56	462.139	762.539	-0.890047	5.01e-05	0.00206825	Pecam1	chr11	-	106654217	106750628	6228	protein_coding	platelet/endothelial_cell_adhesion_molecule_1
ENSMUSG00000056209	293.365	373.606	753.467	556.278	0.867698	5.13e-05	0.00211307	Npm3	chr19	-	45747734	45749591	1187	protein_coding	nucleoplasmin_3
ENSMUSG00000024485	1423.77	1552.59	3605.06	2110.52	0.844713	5.22e-05	0.00214308	Slc4a9	chr18	+	36528157	36541293	2930	protein_coding	solute_carrier_family_4_sodium_bicarbonate_cotransporter_member_9
ENSMUSG00000074715	73.091	91.6765	181.25	226.053	1.06835	5.24e-05	0.00214433	Ccl28	chr13	+	119623819	119654354	3735	protein_coding	chemokine_(C-C_motif)_ligand_28
ENSMUSG00000021207	18588.1	19426.5	12508.1	12093.3	-0.597343	5.25e-05	0.00214484	Akr1c21	chr13	+	4574075	4586541	1433	protein_coding	aldo-keto_reductase_family_1_member_C21
ENSMUSG00000031990	563.702	462.326	226.799	292.723	-0.87342	5.29e-05	0.00215519	Jam3	chr9	-	27097385	27155421	2539	protein_coding	junction_adhesion_molecule_3
ENSMUSG00000005373	1841.29	2261.35	3911.58	3106.41	0.718664	5.36e-05	0.00217739	Mlxipl	chr5	+	135089890	135138382	5538	protein_coding	MLX_interacting_protein-like
ENSMUSG00000078247	76.0947	107.449	262.859	192.718	1.07168	5.4e-05	0.00218917	Airn	chr17	+	12741311	12860122	3583	antisense	antisense_Igf2r_RNA
ENSMUSG00000018654	117.146	106.463	38.907	31.2516	-1.22167	5.6e-05	0.00226285	Ikzf1	chr11	+	11685003	11772926	5777	protein_coding	IKAROS_family_zinc_finger_1
ENSMUSG00000037405	369.46	297.702	918.584	515.651	0.953036	5.63e-05	0.002269	Icam1	chr9	+	21015960	21028797	2540	protein_coding	intercellular_adhesion_molecule_1
ENSMUSG00000041351	1524.9	1771.43	2794.66	2590.76	0.66472	5.65e-05	0.00226962	Rap1gap	chr4	+	137664726	137729861	6429	protein_coding	Rap1_GTPase-activating_protein
ENSMUSG00000049295	393.49	416.98	859.75	645.866	0.809502	5.68e-05	0.00227749	Zfp219	chr14	-	52006077	52020733	3262	protein_coding	zinc_finger_protein_219
ENSMUSG00000008540	1238.54	1070.54	2423.62	1710.5	0.769512	5.71e-05	0.00227968	Mgst1	chr6	+	138140316	138156755	2013	protein_coding	microsomal_glutathione_S-transferase_1
ENSMUSG00000019874	266.332	179.41	73.0692	102.089	-1.08905	5.73e-05	0.00227968	Fabp7	chr10	+	57784881	57788450	1250	protein_coding	fatty_acid_binding_protein_7_brain
ENSMUSG00000024962	611.762	658.494	1302.91	974.008	0.770831	5.73e-05	0.00227968	Vegfb	chr19	-	6982473	6987651	1605	protein_coding	vascular_endothelial_growth_factor_B
ENSMUSG00000022490	2159.69	2149.96	3899.24	3167.87	0.669006	5.88e-05	0.0023318	Ppp1r1a	chr15	-	103530279	103537992	1295	protein_coding	protein_phosphatase_1_regulatory_(inhibitor)_subunit_1A
ENSMUSG00000020183	583.727	488.941	179.352	315.641	-0.960001	5.9e-05	0.00233716	Cpm	chr10	+	117629500	117687352	5964	protein_coding	carboxypeptidase_M
ENSMUSG00000002944	5300.6	5896.87	8212.22	9861.96	0.64994	6.02e-05	0.00237519	Cd36	chr5	-	17781690	17888801	3590	protein_coding	CD36_antigen
ENSMUSG00000028357	2098.61	2582.71	4632.78	3477.26	0.732307	6.06e-05	0.00238786	Kif12	chr4	-	63165634	63172131	3395	protein_coding	kinesin_family_member_12
ENSMUSG00000032578	142.177	241.513	360.601	517.735	1.00482	6.1e-05	0.0023974	Cish	chr9	+	107296026	107302784	6419	protein_coding	cytokine_inducible_SH2-containing_protein
ENSMUSG00000030660	1505.87	1183.91	373.887	826.084	-0.988218	6.18e-05	0.00241955	Pik3c2a	chr7	-	116337265	116443449	11133	protein_coding	phosphatidylinositol_3-kinase_C2_domain_containing_alpha_polypeptide
ENSMUSG00000055172	447.557	370.649	219.208	191.676	-0.878507	6.21e-05	0.00242505	C1ra	chr6	+	124512405	124523443	2981	protein_coding	complement_component_1_r_subcomponent_A
ENSMUSG00000021456	199.248	227.713	476.373	376.061	0.881898	6.24e-05	0.00243267	Fbp2	chr13	-	62836884	62858400	1325	protein_coding	fructose_bisphosphatase_2
ENSMUSG00000030695	10327.9	10617.7	20401.5	14776.8	0.696575	6.27e-05	0.00243918	Aldoa	chr7	-	126795234	126809108	3762	protein_coding	aldolase_A_fructose-bisphosphate
ENSMUSG00000037876	1355.69	1132.65	510.536	794.832	-0.835428	6.42e-05	0.0024895	Jmjd1c	chr10	+	67096125	67256326	14397	protein_coding	jumonji_domain_containing_1C
ENSMUSG00000021998	842.048	847.761	523.821	434.397	-0.751205	6.44e-05	0.00249081	Lcp1	chr14	+	75131101	75230842	9504	protein_coding	lymphocyte_cytosolic_protein_1
ENSMUSG00000007655	868.081	865.505	1524.02	1353.19	0.682698	6.47e-05	0.00249566	Cav1	chr6	+	17306335	17341452	3444	protein_coding	caveolin_1_caveolae_protein
ENSMUSG00000035133	2295.86	1627.5	621.563	1220.9	-0.941671	6.7e-05	0.00257937	Arhgap5	chr12	+	52516077	52567852	5197	protein_coding	Rho_GTPase_activating_protein_5
ENSMUSG00000007872	968.205	677.223	1369.34	1618.83	0.783295	6.8e-05	0.00261196	Id3	chr4	+	136143497	136145755	1791	protein_coding	inhibitor_of_DNA_binding_3
ENSMUSG00000040860	982.223	1274.6	2155.07	1774.05	0.737019	6.86e-05	0.00262957	Crocc	chr4	-	141016637	141060550	8266	protein_coding	ciliary_rootlet_coiled-coil_rootletin
ENSMUSG00000021703	493.614	423.881	194.535	264.597	-0.882075	6.89e-05	0.00263245	Serinc5	chr13	+	92611138	92711944	5316	protein_coding	serine_incorporator_5
ENSMUSG00000029772	5594.97	4757.32	2405.59	3493.93	-0.745477	7.26e-05	0.00276616	Ahcyl2	chr6	+	29768011	29912310	18255	protein_coding	S-adenosylhomocysteine_hydrolase-like_2
ENSMUSG00000106838	39.0486	53.2315	172.709	107.297	1.18817	7.41e-05	0.00281909	1810017P11Rik	chr5	+	114975456	114976013	558	TEC	RIKEN_cDNA_1810017P11_gene
ENSMUSG00000040093	296.369	279.958	129.057	145.841	-0.925823	7.45e-05	0.00282422	Bmf	chr2	-	118528757	118549687	5253	protein_coding	BCL2_modifying_factor
ENSMUSG00000025409	587.732	639.764	1129.25	972.966	0.717996	7.49e-05	0.00283403	Mbd6	chr10	-	127281956	127289018	4455	protein_coding	methyl-CpG_binding_domain_protein_6
ENSMUSG00000002265	1240.54	885.22	366.295	651.075	-0.922798	7.56e-05	0.00285306	Peg3	chr7	-	6703892	6730431	13324	protein_coding	paternally_expressed_3
ENSMUSG00000023886	346.431	219.826	82.5587	141.674	-1.07693	7.59e-05	0.00285514	Smoc2	chr17	+	14279506	14404790	2832	protein_coding	SPARC_related_modular_calcium_binding_2
ENSMUSG00000076490	31.0386	27.6015	1.8979	0	-1.31281	7.6e-05	0.00285514	Trbc1	chr6	+	41538218	41539881	749	TR_C_gene	T_cell_receptor_beta_constant_region_1
ENSMUSG00000009470	3816.75	3587.21	1617.01	2513.67	-0.768449	7.67e-05	0.00287313	Tnpo1	chr13	-	98839019	98926384	8579	protein_coding	transportin_1
ENSMUSG00000054675	233.29	238.556	52.1923	120.84	-1.12797	7.72e-05	0.0028869	Tmem119	chr5	-	113793729	113800516	2315	protein_coding	transmembrane_protein_119
ENSMUSG00000060224	1869.33	2142.08	1266.85	1192.77	-0.660996	7.75e-05	0.00289094	Pyroxd2	chr19	-	42725858	42752775	3119	protein_coding	pyridine_nucleotide-disulphide_oxidoreductase_domain_2
ENSMUSG00000006724	363.452	146.88	99.6398	73.9621	-1.16836	7.97e-05	0.00296522	Cyp27b1	chr10	+	127048250	127053006	2574	protein_coding	cytochrome_P450_family_27_subfamily_b_polypeptide_1
ENSMUSG00000018554	349.435	429.795	1000.19	591.697	0.900709	8.05e-05	0.00298883	Ybx2	chr11	+	69935796	69941605	1885	protein_coding	Y_box_protein_2
ENSMUSG00000089712	129.161	187.296	46.4986	66.6701	-1.14073	8.11e-05	0.00300448	Gm15889	chr8	+	94377921	94379622	388	lincRNA	predicted_gene_15889
ENSMUSG00000035042	133.166	98.5769	42.7028	30.2099	-1.20539	8.15e-05	0.00300981	Ccl5	chr11	-	83525778	83530518	960	protein_coding	chemokine_(C-C_motif)_ligand_5
ENSMUSG00000043931	31.0386	29.5731	0.948951	2.08344	-1.31994	8.25e-05	0.00304121	Gimap7	chr6	+	48718621	48724636	2325	protein_coding	GTPase_IMAP_family_member_7
ENSMUSG00000030474	45.0561	143.922	17.0811	21.8761	-1.32662	8.43e-05	0.00309296	Siglece	chr7	-	43651070	43660161	1849	protein_coding	sialic_acid_binding_Ig-like_lectin_E
ENSMUSG00000049109	33.0411	21.6869	0	1.04172	-1.28901	8.43e-05	0.00309296	Themis	chr10	+	28668360	28883818	9031	protein_coding	thymocyte_selection_associated
ENSMUSG00000085998	64.0798	61.1177	167.964	151.049	1.07909	8.48e-05	0.00310272	AW822252	chrX	-	53695855	53716773	4066	transcribed_unprocessed_pseudogene	expressed_sequence_AW822252
ENSMUSG00000028339	824.026	484.012	296.073	337.517	-0.909314	8.61e-05	0.00314178	Col15a1	chr4	+	47208161	47313167	6349	protein_coding	collagen_type_XV_alpha_1
ENSMUSG00000030785	41.0511	31.5446	153.73	86.4628	1.22241	8.65e-05	0.00314866	Cox6a2	chr7	-	128205435	128206387	680	protein_coding	cytochrome_c_oxidase_subunit_VIa_polypeptide_2
ENSMUSG00000020108	557.694	1125.75	436.517	316.683	-0.978672	8.68e-05	0.00314866	Ddit4	chr10	-	59949675	59951770	1685	protein_coding	DNA-damage-inducible_transcript_4
ENSMUSG00000018585	1603	1602.86	3167.6	2299.08	0.712125	8.69e-05	0.00314866	Atox1	chr11	-	55446641	55461239	541	protein_coding	antioxidant_1_copper_chaperone
ENSMUSG00000068205	2763.44	2932.66	1264.95	1934.47	-0.759967	8.88e-05	0.00321262	Macrod2	chr2	+	140395309	142392966	10308	protein_coding	MACRO_domain_containing_2
ENSMUSG00000026768	521.649	323.332	140.445	227.095	-1.00219	8.98e-05	0.00323771	Itga8	chr2	-	12106632	12301922	7368	protein_coding	integrin_alpha_8
ENSMUSG00000027947	195.243	284.887	104.385	102.089	-1.01011	9.04e-05	0.00325286	Il6ra	chr3	-	89864059	89913196	8642	protein_coding	interleukin_6_receptor_alpha
ENSMUSG00000024131	6741.39	6587.89	2814.59	4585.65	-0.772142	9.15e-05	0.00328267	Slc3a1	chr17	+	85028347	85064243	2307	protein_coding	solute_carrier_family_3_member_1
ENSMUSG00000028542	143.178	179.41	316.95	342.726	0.899033	9.16e-05	0.00328267	Slc6a9	chr4	+	117834506	117875198	5141	protein_coding	solute_carrier_family_6_(neurotransmitter_transporter_glycine)_member_9
ENSMUSG00000057722	169.211	146.88	47.4475	70.837	-1.10919	9.2e-05	0.00328996	Lepr	chr4	+	101717404	101815352	7049	protein_coding	leptin_receptor
ENSMUSG00000020532	2374.96	1663.98	3342.21	3596.02	0.719704	9.46e-05	0.00337359	Acaca	chr11	+	84129672	84401651	17074	protein_coding	acetyl-Coenzyme_A_carboxylase_alpha
ENSMUSG00000062515	4453.54	3537.92	10143.3	5453.4	0.85422	9.56e-05	0.00339059	Fabp4	chr3	-	10204088	10208576	4489	protein_coding	fatty_acid_binding_protein_4_adipocyte
ENSMUSG00000008999	585.729	720.597	1116.92	1110.47	0.711153	9.56e-05	0.00339059	Bmp7	chr2	-	172868012	172940321	4019	protein_coding	bone_morphogenetic_protein_7
ENSMUSG00000040447	691.861	745.241	1136.84	1252.15	0.682065	9.57e-05	0.00339059	Spns2	chr11	-	72451638	72489904	4083	protein_coding	spinster_homolog_2
ENSMUSG00000016194	1463.82	1195.74	641.491	857.335	-0.755755	9.66e-05	0.0034124	Hsd11b1	chr1	-	193221634	193264075	4251	protein_coding	hydroxysteroid_11-beta_dehydrogenase_1
ENSMUSG00000026605	96.1197	43.3738	14.2343	13.5424	-1.32073	9.7e-05	0.00341468	Cenpf	chr1	-	189640606	189688086	15433	protein_coding	centromere_protein_F
ENSMUSG00000075590	536.668	678.209	1197.58	961.507	0.757179	9.71e-05	0.00341468	Nrbp2	chr15	-	76085595	76090013	2495	protein_coding	nuclear_receptor_binding_protein_2
ENSMUSG00000025511	479.597	547.102	927.125	839.626	0.721489	9.78e-05	0.00343136	Tspan4	chr7	+	141475240	141493427	2178	protein_coding	tetraspanin_4
ENSMUSG00000051980	991.234	924.651	461.19	617.74	-0.756562	9.85e-05	0.00343735	Casr	chr16	-	36493696	36562141	4718	protein_coding	calcium-sensing_receptor
ENSMUSG00000030653	722.9	631.878	235.34	420.855	-0.908178	9.86e-05	0.00343735	Pde2a	chr7	+	101421691	101512829	4220	protein_coding	phosphodiesterase_2A_cGMP-stimulated
ENSMUSG00000037649	368.459	210.955	115.772	129.173	-1.02161	9.88e-05	0.00343735	H2-DMa	chr17	+	34135182	34139101	1641	protein_coding	histocompatibility_2_class_II_locus_DMa
ENSMUSG00000092203	155.193	150.823	408.049	260.43	0.957828	9.88e-05	0.00343735	1110038B12Rik	chr17	-	34950238	34952471	1811	processed_transcript	RIKEN_cDNA_1110038B12_gene
ENSMUSG00000067212	2701.36	2138.13	1517.37	1407.36	-0.676436	0.000101152	0.00350993	H2-T23	chr17	-	36029773	36032855	2889	protein_coding	histocompatibility_2_T_region_locus_23
ENSMUSG00000034771	232.289	276.015	654.776	400.02	0.911586	0.000103758	0.0035923	Tle2	chr10	+	81574561	81590845	6221	protein_coding	transducin-like_enhancer_of_split_2_homolog_of_Drosophila_E(spl)
ENSMUSG00000031980	1003.25	1091.25	1965.28	1549.04	0.692401	0.000107109	0.00370003	Agt	chr8	-	124556534	124569706	1891	protein_coding	angiotensinogen_(serpin_peptidase_inhibitor_clade_A_member_8)
ENSMUSG00000033910	463.577	360.791	98.6909	233.345	-1.05607	0.000108274	0.00373196	Gucy1a3	chr3	-	82092427	82145789	6968	protein_coding	guanylate_cyclase_1_soluble_alpha_3
ENSMUSG00000026094	283.353	214.898	85.4056	128.132	-1.0093	0.000111631	0.00383912	Stk17b	chr1	-	53755506	53785224	5185	protein_coding	serine/threonine_kinase_17b_(apoptosis-inducing)
ENSMUSG00000001588	86.1072	77.8757	16.1322	27.0847	-1.25729	0.000112445	0.00385854	Acap1	chr11	-	69881567	69895539	4878	protein_coding	ArfGAP_with_coiled-coil_ankyrin_repeat_and_PH_domains_1
ENSMUSG00000063286	524.653	315.446	177.454	212.511	-0.943105	0.0001132	0.00387585	Gm8995	chr7	-	106504239	106511671	7433	transcribed_unprocessed_pseudogene	predicted_gene_8995
ENSMUSG00000027204	753.939	378.535	173.658	298.974	-1.02818	0.000115812	0.00395651	Fbn1	chr2	-	125300594	125507993	12128	protein_coding	fibrillin_1
ENSMUSG00000036526	27.0337	50.2742	3.7958	4.16688	-1.3174	0.000117208	0.0039954	Card11	chr5	-	140872990	141000582	4866	protein_coding	caspase_recruitment_domain_family_member_11
ENSMUSG00000053338	36.0449	33.5161	128.108	89.5879	1.18414	0.00011887	0.00404315	Tarm1	chr7	-	3486500	3502624	2066	protein_coding	T_cell-interacting_activating_receptor_on_myeloid_cells_1
ENSMUSG00000061353	2725.39	2775.92	1063.77	1870.93	-0.811539	0.000119333	0.00405	Cxcl12	chr6	+	117168535	117181367	8176	protein_coding	chemokine_(C-X-C_motif)_ligand_12
ENSMUSG00000075470	823.025	676.237	204.024	460.44	-0.981279	0.000119793	0.00405174	Alg10b	chr15	+	90224311	90230554	3727	protein_coding	asparagine-linked_glycosylation_10B_(alpha-12-glucosyltransferase)
ENSMUSG00000038065	2813.5	2928.72	1490.8	1974.06	-0.677588	0.000119908	0.00405174	Mturn	chr6	+	54681624	54703851	5695	protein_coding	maturin_neural_progenitor_differentiation_regulator_homolog_(Xenopus)
ENSMUSG00000047284	2023.52	2064.2	3386.81	3024.11	0.612375	0.000120172	0.00405182	Neurl4	chr11	+	69901072	69913820	5889	protein_coding	neuralized_E3_ubiquitin_protein_ligase_4
ENSMUSG00000060509	32.0399	32.5304	2.84685	2.08344	-1.30135	0.000122308	0.00409898	Xcr1	chr9	-	123852315	123862029	4453	protein_coding	chemokine_(C_motif)_receptor_1
ENSMUSG00000024978	1986.47	2222.91	780.987	1411.53	-0.835336	0.000122439	0.00409898	Gpam	chr19	-	55069734	55099451	3832	protein_coding	glycerol-3-phosphate_acyltransferase_mitochondrial
ENSMUSG00000031659	179.223	234.613	94.8951	82.2959	-1.00626	0.000122599	0.00409898	Adcy7	chr8	+	88272403	88329962	6330	protein_coding	adenylate_cyclase_7
ENSMUSG00000030742	71.0885	51.26	12.3364	13.5424	-1.29653	0.000122634	0.00409898	Lat	chr7	-	126363824	126369570	2767	protein_coding	linker_for_activation_of_T_cells
ENSMUSG00000043969	414.516	532.315	822.74	839.626	0.741672	0.000123323	0.00409898	Emx2	chr19	+	59458372	59465357	3002	protein_coding	empty_spiracles_homeobox_2
ENSMUSG00000054720	315.393	213.912	88.2524	135.424	-1.0176	0.000123511	0.00409898	Lrrc8c	chr5	+	105519388	105613018	7654	protein_coding	leucine_rich_repeat_containing_8_family_member_C
ENSMUSG00000031731	2507.12	2450.62	1237.43	1702.17	-0.697425	0.000123603	0.00409898	Ap1g1	chr8	+	109778554	109864204	7681	protein_coding	adaptor_protein_complex_AP-1_gamma_1_subunit
ENSMUSG00000021745	1310.63	1280.51	576.013	865.669	-0.767562	0.00012369	0.00409898	Ptprg	chr14	+	11553532	12242041	10917	protein_coding	protein_tyrosine_phosphatase_receptor_type_G
ENSMUSG00000051727	12.015	15.7723	67.3755	58.3363	1.28868	0.000124813	0.00411441	Kctd14	chr7	+	97451323	97459557	2568	protein_coding	potassium_channel_tetramerisation_domain_containing_14
ENSMUSG00000028970	313.39	236.585	115.772	138.549	-0.944726	0.000124887	0.00411441	Abcb1b	chr5	+	8798147	8866315	7990	protein_coding	ATP-binding_cassette_sub-family_B_(MDR/TAP)_member_1B
ENSMUSG00000020790	1458.82	1219.4	719.305	861.502	-0.702451	0.000124953	0.00411441	Ankfy1	chr11	+	72690006	72772146	11332	protein_coding	ankyrin_repeat_and_FYVE_domain_containing_1
ENSMUSG00000030880	1550.93	2800.57	832.23	1292.77	-0.896356	0.000125491	0.00411567	Polr3e	chr7	+	120917744	120947432	5024	protein_coding	polymerase_(RNA)_III_(DNA_directed)_polypeptide_E
ENSMUSG00000026674	348.434	287.844	119.568	177.092	-0.938228	0.000125523	0.00411567	Ddr2	chr1	-	169972307	170110762	9264	protein_coding	discoidin_domain_receptor_family_member_2
ENSMUSG00000034218	460.573	375.578	138.547	245.846	-0.950232	0.000126621	0.00414288	Atm	chr9	-	53439149	53536740	10338	protein_coding	ataxia_telangiectasia_mutated
ENSMUSG00000051314	12.015	7.88615	81.6098	35.4185	1.31357	0.00012714	0.00415109	Ffar2	chr7	-	30818348	30823775	2790	protein_coding	free_fatty_acid_receptor_2
ENSMUSG00000028893	990.233	1558.5	774.344	523.985	-0.855757	0.00012786	0.00416581	Sesn2	chr4	-	132492032	132510501	3475	protein_coding	sestrin_2
ENSMUSG00000003526	3911.87	3637.49	2099.08	2598.05	-0.641315	0.000129538	0.00420439	Prodh	chr16	-	18060357	18090203	3461	protein_coding	proline_dehydrogenase
ENSMUSG00000005716	379.472	370.649	991.654	541.694	0.894432	0.000129587	0.00420439	Pvalb	chr15	-	78191114	78206400	1041	protein_coding	parvalbumin
ENSMUSG00000039286	1050.31	940.423	517.178	640.658	-0.718809	0.000129868	0.00420468	Fndc3b	chr3	-	27416162	27711307	11485	protein_coding	fibronectin_type_III_domain_containing_3B
ENSMUSG00000038623	105.131	117.306	37.0091	38.5436	-1.15089	0.000130253	0.00420833	Tm6sf1	chr7	+	81859001	81884434	5921	protein_coding	transmembrane_6_superfamily_member_1
ENSMUSG00000026956	1227.53	1342.62	2158.86	1948.02	0.634314	0.000130804	0.0042133	Uap1l1	chr2	-	25359889	25365682	4071	protein_coding	UDP-N-acteylglucosamine_pyrophosphorylase_1-like_1
ENSMUSG00000096910	147.183	137.022	47.4475	60.4198	-1.08906	0.000130951	0.0042133	Zfp955b	chr17	+	33289649	33303196	1638	protein_coding	zinc_finger_protein_955B
ENSMUSG00000041650	3099.86	2839.01	1717.6	2009.48	-0.631022	0.000131668	0.00422757	Pcca	chr14	+	122534324	122891100	5210	protein_coding	propionyl-Coenzyme_A_carboxylase_alpha_polypeptide
ENSMUSG00000028744	260.324	277.001	487.761	485.441	0.774333	0.000134043	0.00429491	Pqlc2	chr4	-	139294029	139310708	3516	protein_coding	PQ_loop_repeat_containing_2
ENSMUSG00000003534	2183.72	2410.2	4297.8	3265.79	0.669132	0.000135681	0.00433844	Ddr1	chr17	-	35681567	35704621	4774	protein_coding	discoidin_domain_receptor_family_member_1
ENSMUSG00000024168	496.618	406.137	125.262	266.68	-0.995102	0.000135978	0.00433897	Tmem204	chr17	-	25057702	25081181	2022	protein_coding	transmembrane_protein_204
ENSMUSG00000046691	1080.34	1066.6	513.382	710.453	-0.74067	0.000136288	0.0043399	Chtf8	chr8	-	106883863	106893601	3036	protein_coding	CTF8_chromosome_transmission_fidelity_factor_8
ENSMUSG00000022018	437.545	395.293	166.066	247.929	-0.879397	0.000136774	0.00434102	Rgcc	chr14	-	79288756	79301645	918	protein_coding	regulator_of_cell_cycle
ENSMUSG00000050493	150.187	129.136	42.7028	60.4198	-1.10465	0.000136884	0.00434102	Fam167b	chr4	-	129576815	129578549	959	protein_coding	family_with_sequence_similarity_167_member_B
ENSMUSG00000087382	25.0312	24.6442	104.385	70.837	1.22156	0.000143145	0.00453028	Ctcflos	chr2	+	173110818	173133204	5098	antisense	CCCTC-binding_factor_(zinc_finger_protein)-like_opposite_strand
ENSMUSG00000079465	6378.94	5520.31	2509.98	4118.96	-0.764245	0.000146529	0.00462233	Col4a3	chr1	+	82586921	82722059	9967	protein_coding	collagen_type_IV_alpha_3
ENSMUSG00000034636	1272.58	1010.41	464.037	742.746	-0.818652	0.000146859	0.00462233	Zyg11b	chr4	-	108229724	108301096	9046	protein_coding	zyg-ll_family_member_B_cell_cycle_regulator
ENSMUSG00000021311	471.587	475.141	178.403	290.64	-0.881515	0.000146949	0.00462233	Mtr	chr13	-	12186542	12258113	4482	protein_coding	5-methyltetrahydrofolate-homocysteine_methyltransferase
ENSMUSG00000048997	302.376	464.297	836.975	646.908	0.840662	0.000147458	0.00462891	Atxn7l2	chr3	-	108202222	108210934	4946	protein_coding	ataxin_7-like_2
ENSMUSG00000091971	391.487	237.57	528.566	776.081	0.904443	0.0001502	0.00470545	Hspa1a	chr17	-	34969190	34972156	2967	protein_coding	heat_shock_protein_1A
ENSMUSG00000024672	67.0835	107.449	17.0811	29.1682	-1.23927	0.000151655	0.00473827	Ms4a7	chr19	-	11321039	11336146	4453	protein_coding	membrane-spanning_4-domains_subfamily_A_member_7
ENSMUSG00000022947	38.0474	25.63	141.394	76.0456	1.20814	0.00015186	0.00473827	Cbr3	chr16	+	93683215	93690990	1170	protein_coding	carbonyl_reductase_3
ENSMUSG00000028559	5687.08	5442.43	2863.93	3912.7	-0.665533	0.000153624	0.00478368	Osbpl9	chr4	-	109061145	109202272	7006	protein_coding	oxysterol_binding_protein-like_9
ENSMUSG00000030587	52.0648	76.89	234.391	125.006	1.11625	0.000155546	0.00483378	2200002D01Rik	chr7	-	29246561	29248466	1564	protein_coding	RIKEN_cDNA_2200002D01_gene
ENSMUSG00000085042	40.0499	54.2173	138.547	120.84	1.10796	0.000157105	0.00486993	Abhd11os	chr5	-	135012114	135013253	701	antisense	abhydrolase_domain_containing_11_opposite_strand
ENSMUSG00000029378	0	0.985769	33.2133	18.751	1.22777	0.000157426	0.00486993	Areg	chr5	+	91139599	91148432	1215	protein_coding	amphiregulin
ENSMUSG00000029298	609.759	280.944	198.331	183.343	-1.00021	0.000157653	0.00486993	Gbp9	chr5	-	105077630	105139539	5173	protein_coding	guanylate-binding_protein_9
ENSMUSG00000021193	968.205	989.712	468.782	646.908	-0.739822	0.000158141	0.00487529	Pitrm1	chr13	+	6548157	6580139	3524	protein_coding	pitrilysin_metallepetidase_1
ENSMUSG00000000489	366.456	419.938	704.122	659.409	0.726125	0.000158911	0.00488927	Pdgfb	chr15	-	79995900	80014808	2918	protein_coding	platelet_derived_growth_factor_B_polypeptide
ENSMUSG00000028080	2467.07	2110.53	980.266	1560.5	-0.767461	0.000160074	0.00491529	Lrba	chr3	+	86224680	86782692	19288	protein_coding	LPS-responsive_beige-like_anchor
ENSMUSG00000031343	110.137	92.6623	10.4385	39.5854	-1.25369	0.000161487	0.00494886	Gabra3	chrX	-	72432681	72656848	3924	protein_coding	gamma-aminobutyric_acid_(GABA)_A_receptor_subunit_alpha_3
ENSMUSG00000028463	107.133	124.207	40.8049	40.6271	-1.12407	0.000162025	0.00495554	Car9	chr4	+	43506966	43513729	2304	protein_coding	carbonic_anhydrase_9
ENSMUSG00000090272	493.614	359.806	197.382	236.47	-0.854942	0.000165021	0.00503721	Mndal	chr1	-	173857220	173942491	3443	protein_coding	myeloid_nuclear_differentiation_antigen_like
ENSMUSG00000030789	86.1072	48.3027	13.2853	16.6675	-1.26887	0.000165484	0.00503788	Itgax	chr7	+	128129547	128150657	4803	protein_coding	integrin_alpha_X
ENSMUSG00000074183	15.0187	10.8435	111.976	32.2933	1.29042	0.000165722	0.00503788	Gsta1	chr9	+	78230656	78242684	956	protein_coding	glutathione_S-transferase_alpha_1_(Ya)
ENSMUSG00000027111	2186.72	1654.12	1143.49	1165.68	-0.679397	0.00016602	0.00503788	Itga6	chr2	+	71745616	71858416	9025	protein_coding	integrin_alpha_6
ENSMUSG00000039783	1983.47	1911.41	1132.1	1311.53	-0.630113	0.000169602	0.00513642	Kmo	chr1	+	175620381	175662116	4724	protein_coding	kynurenine_3-monooxygenase_(kynurenine_3-hydroxylase)
ENSMUSG00000036943	384.479	348.962	179.352	204.177	-0.82735	0.000169931	0.00513642	Rab8b	chr9	-	66843672	66919705	4743	protein_coding	RAB8B_member_RAS_oncogene_family
ENSMUSG00000024610	8080.06	3775.49	613.022	1185.48	-1.29208	0.00017035	0.00513905	Cd74	chr18	+	60803848	60812646	1410	protein_coding	CD74_antigen_(invariant_polypeptide_of_major_histocompatibility_complex_class_II_antigen-associated)
ENSMUSG00000054520	179.223	220.812	341.622	448.981	0.857772	0.000171625	0.00516744	Sh3bp2	chr5	+	34525838	34563641	4296	protein_coding	SH3-domain_binding_protein_2
ENSMUSG00000074207	3511.37	4492.15	6800.18	6053.43	0.638726	0.000172617	0.00518723	Adh1	chr3	+	138260991	138290698	2233	protein_coding	alcohol_dehydrogenase_1_(class_I)
ENSMUSG00000039115	424.528	325.304	131.904	217.719	-0.932042	0.000175227	0.00525545	Itga9	chr9	+	118606690	118901003	7691	protein_coding	integrin_alpha_9
ENSMUSG00000090105	96.1197	121.25	28.4685	42.7105	-1.15696	0.000175776	0.00526172	Gm15890	chr8	-	94379237	94386972	717	antisense	predicted_gene_15890
ENSMUSG00000043496	325.405	236.585	90.1503	153.133	-0.991193	0.000176625	0.00527693	Tril	chr6	-	53815468	53820830	5363	protein_coding	TLR4_interactor_with_leucine-rich_repeats
ENSMUSG00000040998	4178.2	4098.83	2416.03	2879.31	-0.606516	0.000180509	0.00538258	Npnt	chr3	-	132881745	132950291	5026	protein_coding	nephronectin
ENSMUSG00000040017	1.00125	0.985769	27.5196	25.0013	1.23342	0.000181038	0.00538798	Saa4	chr7	-	46728017	46732543	2015	protein_coding	serum_amyloid_A_4
ENSMUSG00000030495	28.0349	20.7011	125.262	59.378	1.22966	0.000181786	0.00539983	Slc7a10	chr7	+	35186385	35201114	2111	protein_coding	solute_carrier_family_7_(cationic_amino_acid_transporter_y+_system)_member_10
ENSMUSG00000037646	1405.75	1189.82	468.782	862.544	-0.845272	0.000182258	0.0054035	Vps13b	chr15	+	35371546	35931228	13370	protein_coding	vacuolar_protein_sorting_13B_(yeast)
ENSMUSG00000029810	8547.64	10628.6	17325.9	13749.7	0.648895	0.000183135	0.00541911	Tmem176b	chr6	-	48833818	48841496	2371	protein_coding	transmembrane_protein_176B
ENSMUSG00000020051	19082.8	19373.3	11008.8	13686.1	-0.601844	0.000184459	0.00544786	Pah	chr10	+	87521795	87584136	2201	protein_coding	phenylalanine_hydroxylase
ENSMUSG00000052040	1269.58	1359.38	737.335	870.878	-0.65912	0.000187218	0.00551882	Klf13	chr7	-	63886351	63938915	7531	protein_coding	Kruppel-like_factor_13
ENSMUSG00000039824	99.1234	143.922	340.673	216.678	0.982853	0.000192313	0.00562915	Myl6b	chr10	-	128494157	128498685	1026	protein_coding	myosin_light_polypeptide_6B
ENSMUSG00000096852	781.973	702.853	464.037	401.062	-0.71295	0.000192514	0.00562915	Cyp2d12	chr15	+	82555108	82559413	1614	protein_coding	cytochrome_P450_family_2_subfamily_d_polypeptide_12
ENSMUSG00000031770	7481.31	7138.94	4636.57	5019.01	-0.567614	0.00019268	0.00562915	Herpud1	chr8	+	94386438	94395377	2333	protein_coding	homocysteine-inducible_endoplasmic_reticulum_stress-inducible_ubiquitin-like_domain_member_1
ENSMUSG00000049164	437.545	348.962	175.556	226.053	-0.848807	0.000192774	0.00562915	Zfp518a	chr19	+	40894705	40917947	6840	protein_coding	zinc_finger_protein_518A
ENSMUSG00000090877	1095.36	763.971	1390.21	2020.94	0.78381	0.000192779	0.00562915	Hspa1b	chr17	-	34956436	34959238	2803	protein_coding	heat_shock_protein_1B
ENSMUSG00000030263	47.0586	103.506	16.1322	18.751	-1.25214	0.000194158	0.00565259	Lrmp	chr6	+	145115653	145174934	4070	protein_coding	lymphoid-restricted_membrane_protein
ENSMUSG00000040723	336.419	354.877	137.598	203.135	-0.88182	0.000194312	0.00565259	Rcsd1	chr1	-	165646516	165709757	10131	protein_coding	RCSD_domain_containing_1
ENSMUSG00000038567	1790.23	1368.25	3926.76	2142.82	0.830102	0.00019501	0.00565394	Cyp24a1	chr2	-	170482708	170497145	3560	protein_coding	cytochrome_P450_family_24_subfamily_a_polypeptide_1
ENSMUSG00000036887	657.819	673.28	413.743	358.352	-0.717708	0.00019509	0.00565394	C1qa	chr4	-	136895917	136898803	1040	protein_coding	complement_component_1_q_subcomponent_alpha_polypeptide
ENSMUSG00000033943	1273.59	1064.63	593.094	768.789	-0.713979	0.000196047	0.00567107	Mga	chr2	+	119897228	119969581	15340	protein_coding	MAX_gene_associated
ENSMUSG00000035929	1225.53	799.459	603.533	489.608	-0.793083	0.000198172	0.00572185	H2-Q4	chr17	+	35379617	35385290	2596	protein_coding	histocompatibility_2_Q_region_locus_4
ENSMUSG00000058207	6.00748	13.8008	66.4266	42.7105	1.27453	0.000199427	0.00574736	Serpina3k	chr12	+	104338486	104346144	2057	protein_coding	serine_(or_cysteine)_peptidase_inhibitor_clade_A_member_3K
ENSMUSG00000027995	66.0823	78.8615	248.625	131.257	1.07226	0.000200627	0.00577026	Tlr2	chr3	-	83836272	83841767	3014	protein_coding	toll-like_receptor_2
ENSMUSG00000051469	1501.87	1242.07	657.623	916.714	-0.730134	0.000200967	0.00577026	Zfp24	chr18	-	24009702	24020810	6271	protein_coding	zinc_finger_protein_24
ENSMUSG00000021423	107.133	129.136	51.2433	21.8761	-1.17117	0.000203837	0.00584182	Ly86	chr13	+	37345345	37419036	997	protein_coding	lymphocyte_antigen_86
ENSMUSG00000000409	107.133	60.1319	19.928	25.0013	-1.2167	0.00020795	0.00594866	Lck	chr4	-	129548344	129573641	2929	protein_coding	lymphocyte_protein_tyrosine_kinase
ENSMUSG00000030102	6645.27	5920.53	2748.16	4431.48	-0.733986	0.000208972	0.00596042	Itpr1	chr6	+	108213096	108551109	18292	protein_coding	inositol_145-trisphosphate_receptor_1
ENSMUSG00000047735	3819.76	3364.43	1773.59	2513.67	-0.686374	0.000209131	0.00596042	Samd9l	chr6	-	3372257	3399572	5427	protein_coding	sterile_alpha_motif_domain_containing_9-like
ENSMUSG00000029163	832.036	605.262	295.124	448.981	-0.83438	0.000211893	0.00602145	Emilin1	chr5	+	30913402	30921277	4937	protein_coding	elastin_microfibril_interfacer_1
ENSMUSG00000020189	4054.05	3710.43	1799.21	2734.51	-0.7104	0.00021205	0.00602145	Osbpl8	chr10	+	111164802	111297247	7152	protein_coding	oxysterol_binding_protein-like_8
ENSMUSG00000038695	601.749	834.946	1659.72	1046.93	0.809538	0.000214353	0.0060682	Josd2	chr7	+	44467980	44471662	2633	protein_coding	Josephin_domain_containing_2
ENSMUSG00000020641	1061.32	573.717	405.202	414.605	-0.86348	0.000214481	0.0060682	Rsad2	chr12	-	26442753	26456452	4328	protein_coding	radical_S-adenosyl_methionine_domain_containing_2
ENSMUSG00000061436	1515.89	1316.99	454.547	944.84	-0.877564	0.000215327	0.00608103	Hipk2	chr6	-	38694390	38876165	8836	protein_coding	homeodomain_interacting_protein_kinase_2
ENSMUSG00000001119	988.23	668.351	452.65	461.482	-0.76996	0.000217693	0.00612537	Col6a1	chr10	-	76708792	76726168	4380	protein_coding	collagen_type_VI_alpha_1
ENSMUSG00000090165	328.409	177.438	124.313	75.0038	-1.04816	0.000217697	0.00612537	Ugt1a10	chr1	+	88055388	88219004	2267	protein_coding	UDP_glycosyltransferase_1_family_polypeptide_A10
ENSMUSG00000050335	461.575	489.927	1310.5	642.741	0.889616	0.000218085	0.00612537	Lgals3	chr14	+	47367751	47386160	1858	protein_coding	lectin_galactose_binding_soluble_3
ENSMUSG00000067071	622.775	784.672	1276.34	1095.89	0.692384	0.000219783	0.00615736	Hes6	chr1	-	91411483	91414038	1808	protein_coding	hairy_and_enhancer_of_split_6
ENSMUSG00000049580	603.752	836.918	435.568	350.018	-0.78165	0.000220019	0.00615736	Tsku	chr7	-	98350668	98361328	3050	protein_coding	tsukushi_small_leucine_rich_proteoglycan
ENSMUSG00000030275	3986.96	3533	1843.81	2641.8	-0.686449	0.000221441	0.00618595	Etnk1	chr6	+	143167221	143232307	14151	protein_coding	ethanolamine_kinase_1
ENSMUSG00000041431	50.0623	24.6442	5.69371	1.04172	-1.25101	0.000222375	0.00620086	Ccnb1	chr13	-	100778650	100786570	4217	protein_coding	cyclin_B1
ENSMUSG00000055373	9292.57	9518.58	4217.14	6720.14	-0.714468	0.000224285	0.00624287	Fut9	chr4	-	25609332	25800244	13824	protein_coding	fucosyltransferase_9
ENSMUSG00000028266	983.224	840.861	1629.35	1362.57	0.661669	0.000225701	0.006271	Lmo4	chr3	-	144188530	144205220	3530	protein_coding	LIM_domain_only_4
ENSMUSG00000048163	139.173	125.193	59.7839	36.4602	-1.09126	0.000232588	0.00645078	Selplg	chr5	-	113818536	113832644	4272	protein_coding	selectin_platelet_(p-selectin)_ligand
ENSMUSG00000037416	2625.27	2194.32	1045.74	1664.67	-0.74985	0.000234682	0.0064972	Dmxl1	chr18	+	49832670	49965473	21860	protein_coding	Dmx-like_1
ENSMUSG00000061742	12613.7	13929.9	22948.5	18414.5	0.601445	0.000235707	0.00651393	Slc22a12	chr19	-	6535845	6543019	2250	protein_coding	solute_carrier_family_22_(organic_anion/cation_transporter)_member_12
ENSMUSG00000022003	1377.72	1164.19	653.827	847.96	-0.696763	0.000236218	0.00651643	Slc25a30	chr14	-	75761999	75787037	1706	protein_coding	solute_carrier_family_25_member_30
ENSMUSG00000021238	17213.4	16698.9	9203.88	12204.8	-0.620813	0.000238273	0.0065614	Aldh6a1	chr12	-	84430723	84450950	3340	protein_coding	aldehyde_dehydrogenase_family_6_subfamily_A1
ENSMUSG00000038843	13165.4	14336	6803.03	9869.25	-0.667457	0.000242139	0.00665258	Gcnt1	chr19	-	17326141	17356667	5571	protein_coding	glucosaminyl_(N-acetyl)_transferase_1_core_2
ENSMUSG00000005054	786.98	793.544	1369.34	1180.27	0.642054	0.000242443	0.00665258	Cstb	chr10	+	78425670	78427619	599	protein_coding	cystatin_B
ENSMUSG00000102869	722.9	648.636	191.688	437.522	-0.938484	0.000244173	0.00668819	2900097C17Rik	chr2	-	156391831	156392979	1149	TEC	RIKEN_cDNA_2900097C17_gene
ENSMUSG00000031938	14545.1	15790	9692.58	10517.2	-0.555934	0.000244685	0.00669035	4931406C07Rik	chr9	-	15283337	15306448	2981	protein_coding	RIKEN_cDNA_4931406C07_gene
ENSMUSG00000028864	102.127	27.6015	5.69371	14.5841	-1.26006	0.000246326	0.00672335	Hgf	chr5	+	16553495	16620152	7186	protein_coding	hepatocyte_growth_factor
ENSMUSG00000032093	51.0636	43.3738	3.7958	11.4589	-1.25959	0.000247551	0.00674488	Cd3e	chr9	-	44998743	45009590	1436	protein_coding	CD3_antigen_epsilon_polypeptide
ENSMUSG00000039652	588.733	831.003	1149.18	1304.23	0.718262	0.0002519	0.00685134	Cpeb3	chr19	-	37021291	37208601	7414	protein_coding	cytoplasmic_polyadenylation_element_binding_protein_3
ENSMUSG00000039706	258.322	203.068	54.0902	125.006	-1.05511	0.000252843	0.0068558	Ldb2	chr5	-	44472132	44799680	3336	protein_coding	LIM_domain_binding_2
ENSMUSG00000026930	150.187	175.467	57.886	77.0873	-1.01242	0.000252951	0.0068558	Gpsm1	chr2	+	26315515	26348237	5383	protein_coding	G-protein_signalling_modulator_1_(AGS3-like_C._elegans)
ENSMUSG00000052516	377.47	264.186	62.6308	178.134	-1.07465	0.000253505	0.00685882	Robo2	chr16	-	73892306	74411825	16516	protein_coding	roundabout_homolog_2_(Drosophila)
ENSMUSG00000047193	684.853	587.518	280.889	409.396	-0.785938	0.000261762	0.00706986	Dync2h1	chr9	-	6928503	7184446	16161	protein_coding	dynein_cytoplasmic_2_heavy_chain_1
ENSMUSG00000037754	1761.19	2031.67	1060.93	1288.61	-0.64245	0.000263409	0.00710196	Ppp1r16b	chr2	+	158665398	158766334	8844	protein_coding	protein_phosphatase_1_regulatory_(inhibitor)_subunit_16B
ENSMUSG00000037999	896.116	861.562	353.959	589.613	-0.796303	0.000264094	0.00710799	Arap2	chr5	-	62602445	62766159	12451	protein_coding	ArfGAP_with_RhoGAP_domain_ankyrin_repeat_and_PH_domain_2
ENSMUSG00000031246	1643.05	1299.24	810.404	960.466	-0.675092	0.000264552	0.00710799	Sh3bgrl	chrX	+	109095365	109197873	3298	protein_coding	SH3-binding_domain_glutamic_acid-rich_protein_like
ENSMUSG00000002500	24.0299	34.5019	95.844	88.5462	1.14868	0.000269893	0.00723894	Rpl3l	chr17	+	24727820	24736143	1643	protein_coding	ribosomal_protein_L3-like
ENSMUSG00000029167	1878.34	1867.05	901.503	1311.53	-0.695534	0.000271526	0.00727012	Ppargc1a	chr5	-	51454250	51567726	6592	protein_coding	peroxisome_proliferative_activated_receptor_gamma_coactivator_1_alpha
ENSMUSG00000095115	569.709	399.236	214.463	284.39	-0.835813	0.000273661	0.00730017	Itpripl2	chr7	-	118485111	118491975	6865	protein_coding	inositol_145-triphosphate_receptor_interacting_protein-like_2
ENSMUSG00000017929	2191.73	2186.44	2992.99	4165.84	0.656436	0.000274389	0.00730017	B4galt5	chr2	-	167298444	167349183	4308	protein_coding	UDP-Gal:betaGlcNAc_beta_14-galactosyltransferase_polypeptide_5
ENSMUSG00000048142	107.133	89.705	294.175	168.759	0.992487	0.00027444	0.00730017	Nat8l	chr5	+	33995984	34005916	6670	protein_coding	N-acetyltransferase_8-like
ENSMUSG00000038170	2906.62	2932.66	1505.04	2070.94	-0.655276	0.000274944	0.00730017	Pde4dip	chr3	-	97689824	97888707	16857	protein_coding	phosphodiesterase_4D_interacting_protein_(myomegalin)
ENSMUSG00000030747	3030.77	3232.34	4758.99	4660.65	0.557862	0.000275446	0.00730017	Dgat2	chr7	-	99153658	99182719	3083	protein_coding	diacylglycerol_O-acyltransferase_2
ENSMUSG00000056162	805.002	1117.86	534.259	573.988	-0.722162	0.000275478	0.00730017	Cndp1	chr18	-	84610509	84650084	5555	protein_coding	carnosine_dipeptidase_1_(metallopeptidase_M20_family)
ENSMUSG00000040564	49.0611	57.1746	181.25	106.255	1.07875	0.000277122	0.00733118	Apoc1	chr7	-	19689481	19692660	744	protein_coding	apolipoprotein_C-I
ENSMUSG00000031010	3032.78	2744.38	1015.38	2009.48	-0.819408	0.000277973	0.00734114	Usp9x	chrX	+	13071498	13173328	15051	protein_coding	ubiquitin_specific_peptidase_9_X_chromosome
ENSMUSG00000025347	1724.15	2264.31	4080.49	2807.44	0.716949	0.000279071	0.00735758	Mettl7b	chr10	-	128958277	128960988	1227	protein_coding	methyltransferase_like_7B
ENSMUSG00000037254	147.183	143.922	68.3245	46.8774	-1.03677	0.000280954	0.00739462	Itih2	chr2	-	10094593	10131396	3315	protein_coding	inter-alpha_trypsin_inhibitor_heavy_chain_2
ENSMUSG00000048865	157.196	177.438	73.0692	71.8787	-0.97755	0.000281665	0.00740076	Arhgap30	chr1	+	171388954	171410298	8591	protein_coding	Rho_GTPase_activating_protein_30
ENSMUSG00000018800	435.542	331.218	156.577	226.053	-0.864002	0.00028523	0.00746121	Abca5	chr11	-	110269369	110337716	11437	protein_coding	ATP-binding_cassette_sub-family_A_(ABC1)_member_5
ENSMUSG00000050666	239.298	137.022	38.907	91.6714	-1.11018	0.000285269	0.00746121	Vstm4	chr14	+	32856756	32939487	2741	protein_coding	V-set_and_transmembrane_domain_containing_4
ENSMUSG00000019737	600.748	643.707	1227.94	899.004	0.705762	0.000285412	0.00746121	Syne4	chr7	+	30314807	30319046	2946	protein_coding	spectrin_repeat_containing_nuclear_envelope_family_member_4
ENSMUSG00000045672	1316.64	1451.05	2580.2	1941.77	0.655553	0.000286222	0.00746977	Col27a1	chr4	+	63214004	63334991	13022	protein_coding	collagen_type_XXVII_alpha_1
ENSMUSG00000020264	175.218	138.008	521.923	227.095	1.0027	0.000287289	0.00748499	Slc36a2	chr11	-	55158470	55185077	3255	protein_coding	solute_carrier_family_36_(proton/amino_acid_symporter)_member_2
ENSMUSG00000059921	254.317	211.94	59.7839	129.173	-1.02381	0.000290498	0.00755588	Unc5c	chr3	+	141465216	141834924	19135	protein_coding	unc-5_homolog_C_(C._elegans)
ENSMUSG00000034880	756.942	749.184	1390.21	1090.68	0.664734	0.000291663	0.00756107	Mrpl34	chr8	+	71464926	71465752	645	protein_coding	mitochondrial_ribosomal_protein_L34
ENSMUSG00000018168	42.0524	43.3738	3.7958	9.37548	-1.24496	0.000291675	0.00756107	Ikzf3	chr11	-	98464902	98546031	8754	protein_coding	IKAROS_family_zinc_finger_3
ENSMUSG00000029829	154.192	135.05	369.142	238.554	0.904211	0.000293481	0.00759516	Tmem213	chr6	+	38109255	38115809	631	protein_coding	transmembrane_protein_213
ENSMUSG00000024477	494.616	378.535	177.454	264.597	-0.850342	0.000296713	0.007666	Pggt1b	chr18	-	46239949	46280850	2736	protein_coding	protein_geranylgeranyltransferase_type_I_beta_subunit
ENSMUSG00000052336	130.162	139.979	43.6517	61.4615	-1.04718	0.000298558	0.0077008	Cx3cr1	chr9	-	119901616	120068283	3742	protein_coding	chemokine_(C-X3-C_motif)_receptor_1
ENSMUSG00000073643	1484.85	1042.94	825.587	540.653	-0.786723	0.000299158	0.00770344	Wdfy1	chr1	-	79702262	79776143	6488	protein_coding	WD_repeat_and_FYVE_domain_containing_1
ENSMUSG00000026737	309.385	317.418	129.057	184.384	-0.861319	0.000303028	0.00779013	Pip4k2a	chr2	-	18842255	18998126	3477	protein_coding	phosphatidylinositol-5-phosphate_4-kinase_type_II_alpha
ENSMUSG00000040663	73.091	84.7761	281.838	130.215	1.05555	0.000303724	0.00779508	Clcf1	chr19	+	4214238	4223490	3713	protein_coding	cardiotrophin-like_cytokine_factor_1
ENSMUSG00000025279	45.0561	14.7865	0.948951	2.08344	-1.18916	0.000305729	0.00783355	Dnase1l3	chr14	-	7964533	7994573	5151	protein_coding	deoxyribonuclease_1-like_3
ENSMUSG00000037440	1938.41	1512.17	1106.48	1016.72	-0.648646	0.000309809	0.00792497	Vnn1	chr10	+	23894688	23905343	2416	protein_coding	vanin_1
ENSMUSG00000030847	542.676	526.401	864.494	870.878	0.647357	0.000313061	0.00799493	Bag3	chr7	+	128523616	128546981	2562	protein_coding	BCL2-associated_athanogene_3
ENSMUSG00000038173	1445.8	1389.93	835.077	955.257	-0.619291	0.000314761	0.00801984	Enpp6	chr8	+	46986925	47094895	4413	protein_coding	ectonucleotide_pyrophosphatase/phosphodiesterase_6
ENSMUSG00000001281	134.167	106.463	53.1413	31.2516	-1.09781	0.000315073	0.00801984	Itgb7	chr15	-	102215995	102231935	2743	protein_coding	integrin_beta_7
ENSMUSG00000029787	994.238	819.174	353.01	605.239	-0.809183	0.000316051	0.00802288	Avl9	chr6	+	56714899	56761912	8590	protein_coding	AVL9_homolog_(S._cerevisiase)
ENSMUSG00000020044	16074	18640.9	6618.93	12373.5	-0.774486	0.000316558	0.00802288	Timp3	chr10	+	86300372	86349506	8144	protein_coding	tissue_inhibitor_of_metalloproteinase_3
ENSMUSG00000023013	2533.15	3579.33	6510.75	4284.59	0.739387	0.000316747	0.00802288	Aqp2	chr15	+	99579056	99584545	1416	protein_coding	aquaporin_2
ENSMUSG00000055312	1369.71	1687.64	2340.11	2479.29	0.613231	0.000322891	0.00816513	Them7	chr2	+	105224320	105379796	1556	protein_coding	thioesterase_superfamily_member_7
ENSMUSG00000026981	5.00623	4.92884	73.0692	16.6675	1.22301	0.000324047	0.00817007	Il1rn	chr2	+	24336853	24351494	5535	protein_coding	interleukin_1_receptor_antagonist
ENSMUSG00000027315	1003.25	1205.6	2070.61	1583.41	0.66863	0.000324142	0.00817007	Spint1	chr2	+	119237362	119249527	2767	protein_coding	serine_protease_inhibitor_Kunitz_type_1
ENSMUSG00000061232	14608.2	10085.4	7980.68	7080.57	-0.658402	0.000324697	0.00817074	H2-K1	chr17	-	33996017	34000333	2608	protein_coding	histocompatibility_2_K1_K_region
ENSMUSG00000020475	633.789	637.792	1423.43	874.003	0.762747	0.000326052	0.00819153	Pgam2	chr11	-	5801640	5803733	840	protein_coding	phosphoglycerate_mutase_2
ENSMUSG00000039195	317.395	351.919	746.824	493.775	0.788273	0.00032841	0.0082374	1110008P14Rik	chr2	-	32377097	32381938	2694	protein_coding	RIKEN_cDNA_1110008P14_gene
ENSMUSG00000030029	509.634	545.13	290.379	318.766	-0.718361	0.000331142	0.00828337	Lrig1	chr6	-	94604529	94700158	5585	protein_coding	leucine-rich_repeats_and_immunoglobulin-like_domains_1
ENSMUSG00000003226	3082.84	2368.8	1285.83	1879.26	-0.712648	0.000331578	0.00828337	Ranbp2	chr10	+	58446852	58494155	9477	protein_coding	RAN_binding_protein_2
ENSMUSG00000019971	331.413	249.4	98.6909	166.675	-0.934915	0.000332267	0.00828337	Cep290	chr10	+	100488289	100573655	8006	protein_coding	centrosomal_protein_290
ENSMUSG00000030306	341.425	337.133	148.985	202.094	-0.828599	0.000332384	0.00828337	Tmtc1	chr6	-	148232430	148444389	8578	protein_coding	transmembrane_and_tetratricopeptide_repeat_containing_1
ENSMUSG00000044813	699.871	738.341	1213.71	1085.47	0.629573	0.000333116	0.00828827	Shb	chr4	-	45423278	45532470	3199	protein_coding	src_homology_2_domain-containing_transforming_protein_B
ENSMUSG00000008730	2815.5	2595.53	1431.02	1917.81	-0.641916	0.000334328	0.00830507	Hipk1	chr3	-	103739815	103791563	10914	protein_coding	homeodomain_interacting_protein_kinase_1
ENSMUSG00000054580	281.35	208.983	81.6098	135.424	-0.958302	0.000339908	0.00843015	Pla2r1	chr2	-	60417543	60553308	9618	protein_coding	phospholipase_A2_receptor_1
ENSMUSG00000038332	425.53	475.141	202.127	281.264	-0.793261	0.000342845	0.00848938	Sesn1	chr10	+	41810574	41908424	3327	protein_coding	sestrin_1
ENSMUSG00000011179	7538.38	10503.4	13076.5	16685.2	0.66482	0.000344545	0.00851785	Odc1	chr12	+	17544873	17551502	2547	protein_coding	ornithine_decarboxylase_structural_1
ENSMUSG00000039701	609.759	563.86	232.493	384.395	-0.813071	0.000348887	0.00861144	Usp53	chr3	-	122931493	122984510	12572	protein_coding	ubiquitin_specific_peptidase_53
ENSMUSG00000042625	1104.37	1285.44	1946.3	1798.01	0.605669	0.000354919	0.00873496	Safb2	chr17	-	56560965	56584585	8165	protein_coding	scaffold_attachment_factor_B2
ENSMUSG00000002910	239.298	631.878	202.127	152.091	-1.01371	0.00035502	0.00873496	Arrdc2	chr8	-	70835155	70839720	2329	protein_coding	arrestin_domain_containing_2
ENSMUSG00000018001	655.816	560.902	272.349	394.812	-0.771444	0.000357553	0.00878332	Cyth3	chr5	+	143622447	143710250	9437	protein_coding	cytohesin_3
ENSMUSG00000006390	1148.43	1271.64	2010.83	1769.88	0.602183	0.000363136	0.00890632	Elovl1	chr4	+	118428093	118432953	2726	protein_coding	elongation_of_very_long_chain_fatty_acids_(FEN1/Elo2_SUR4/Elo3_yeast)-like_1
ENSMUSG00000085028	163.203	184.339	384.325	289.598	0.829597	0.000365517	0.00895054	Slc2a4rg-ps	chr2	+	181384250	181387586	2976	unitary_pseudogene	Slc2a4_regulator_pseudogene
ENSMUSG00000036550	2786.47	2538.35	1334.22	1896.97	-0.663455	0.000369036	0.00902243	Cnot1	chr8	-	95719451	95807462	8390	protein_coding	CCR4-NOT_transcription_complex_subunit_1
ENSMUSG00000038844	1133.41	1089.27	395.713	762.539	-0.819927	0.000371688	0.00907295	Kif16b	chr2	-	142617474	142901531	6635	protein_coding	kinesin_family_member_16B
ENSMUSG00000048960	436.543	391.35	142.343	260.43	-0.881417	0.000374938	0.00913787	Prex2	chr1	+	10993465	11303681	16609	protein_coding	phosphatidylinositol-345-trisphosphate-dependent_Rac_exchange_factor_2
ENSMUSG00000032238	1621.02	1555.54	781.936	1117.77	-0.679488	0.000380966	0.00927017	Rora	chr9	+	68653786	69388246	13071	protein_coding	RAR-related_orphan_receptor_alpha
ENSMUSG00000043279	1322.65	1237.14	617.767	890.671	-0.695572	0.000383201	0.00930992	Trim56	chr5	-	137105644	137116209	9281	protein_coding	tripartite_motif-containing_56
ENSMUSG00000010755	330.411	352.905	652.878	529.194	0.715736	0.00039066	0.00947626	Cars	chr7	-	143557230	143600090	6583	protein_coding	cysteinyl-tRNA_synthetase
ENSMUSG00000026295	4135.15	2905.06	1826.73	2355.33	-0.686272	0.000392763	0.00951236	Spp2	chr1	+	88406961	88426438	992	protein_coding	secreted_phosphoprotein_2
ENSMUSG00000036533	236.294	185.325	86.3545	108.339	-0.921998	0.000393695	0.00952004	Cdc42ep3	chr17	-	79334025	79355091	1967	protein_coding	CDC42_effector_protein_(Rho_GTPase_binding)_3
ENSMUSG00000074785	40.0499	45.3454	6.64266	8.33376	-1.21698	0.000398074	0.00961092	Plxnc1	chr10	-	94790866	94944578	7836	protein_coding	plexin_C1
ENSMUSG00000056025	318.396	203.068	47.4475	141.674	-1.07435	0.000401989	0.00969032	Clca3a1	chr3	-	144729677	144760977	3899	protein_coding	chloride_channel_accessory_3A1
ENSMUSG00000050777	614.765	622.02	1749.87	776.081	0.873617	0.000404442	0.00973428	Tmem37	chr1	-	120067377	120074074	1311	protein_coding	transmembrane_protein_37
ENSMUSG00000068284	1523.9	1540.76	809.455	1075.05	-0.647973	0.000406887	0.00977792	Usf3	chr16	+	44173246	44227465	13050	protein_coding	upstream_transcription_factor_family_member_3
ENSMUSG00000002033	63.0785	33.5161	9.48951	8.33376	-1.21331	0.000410811	0.00985692	Cd3g	chr9	-	44969572	44980431	1070	protein_coding	CD3_antigen_gamma_polypeptide
ENSMUSG00000043004	175.218	133.079	52.1923	73.9621	-1.00519	0.000416883	0.00998712	Gng2	chr14	-	19872559	19977627	4390	protein_coding	guanine_nucleotide_binding_protein_(G_protein)_gamma_2
ENSMUSG00000028036	671.836	508.657	320.745	350.018	-0.732751	0.000419504	0.0100344	Ptgfr	chr3	-	151796502	151837630	6778	protein_coding	prostaglandin_F_receptor
ENSMUSG00000020400	475.592	555.974	1054.28	742.746	0.72222	0.000424613	0.0101409	Tnip1	chr11	-	54910785	54962917	3539	protein_coding	TNFAIP3_interacting_protein_1
ENSMUSG00000041889	132.165	142.936	370.091	216.678	0.907916	0.000434446	0.0103598	Shisa4	chr1	-	135371057	135375237	2418	protein_coding	shisa_family_member_4
ENSMUSG00000022788	807.005	753.127	327.388	530.235	-0.766351	0.000438044	0.0104295	Fgd4	chr16	-	16416917	16600549	17517	protein_coding	FYVE_RhoGEF_and_PH_domain_containing_4
ENSMUSG00000060550	1484.85	1078.43	799.017	738.579	-0.674296	0.000441137	0.010487	H2-Q7	chr17	+	35439155	35443773	4265	protein_coding	histocompatibility_2_Q_region_locus_7
ENSMUSG00000005575	1290.61	1502.31	2468.22	1975.1	0.622049	0.000448374	0.0106427	Ube2m	chr7	-	13035120	13038275	2287	protein_coding	ubiquitin-conjugating_enzyme_E2M
ENSMUSG00000052520	27645.4	26432.4	16213.8	19719.8	-0.556467	0.000450185	0.0106693	Cyp2j5	chr4	-	96628773	96664154	2345	protein_coding	cytochrome_P450_family_2_subfamily_j_polypeptide_5
ENSMUSG00000026840	238.297	207.011	54.0902	126.048	-1.0104	0.000451041	0.0106732	Lamc3	chr2	+	31887291	31946539	6091	protein_coding	laminin_gamma_3
ENSMUSG00000021886	52.0648	61.1177	11.3874	15.6258	-1.18695	0.000453309	0.0107106	Gpr65	chr12	+	98268635	98276624	2049	protein_coding	G-protein_coupled_receptor_65
ENSMUSG00000036256	19587.4	17678.8	11712	13310.1	-0.543688	0.000463735	0.0109402	Igfbp7	chr5	-	77349240	77408041	1209	protein_coding	insulin-like_growth_factor_binding_protein_7
ENSMUSG00000030201	4583.71	4633.11	2226.24	3366.84	-0.661424	0.00046812	0.0110268	Lrp6	chr6	-	134446476	134566965	13672	protein_coding	low_density_lipoprotein_receptor-related_protein_6
ENSMUSG00000015143	707.881	712.711	1214.66	1043.8	0.620974	0.00047136	0.0110863	Actn1	chr12	-	80167542	80260371	3805	protein_coding	actinin_alpha_1
ENSMUSG00000028017	28631.6	25415.1	14238.1	19814.6	-0.618854	0.000473941	0.0111301	Egf	chr3	-	129677565	129755316	11275	protein_coding	epidermal_growth_factor
ENSMUSG00000062991	264.329	137.022	436.517	393.77	0.880956	0.000474797	0.0111333	Nrg1	chr8	-	31814551	32884029	10351	protein_coding	neuregulin_1
ENSMUSG00000035150	1315.64	1142.51	531.413	857.335	-0.737584	0.000476507	0.0111565	Eif2s3x	chrX	-	94188707	94212862	3812	protein_coding	eukaryotic_translation_initiation_factor_2_subunit_3_structural_gene_X-linked
ENSMUSG00000020142	374.466	384.45	709.815	576.071	0.691681	0.000477466	0.011162	Slc1a4	chr11	-	20302180	20332713	3926	protein_coding	solute_carrier_family_1_(glutamate/neutral_amino_acid_transporter)_member_4
ENSMUSG00000010760	98.1222	99.5627	267.604	168.759	0.931634	0.000479581	0.0111946	Phlda2	chr7	-	143501545	143503150	1121	protein_coding	pleckstrin_homology-like_domain_family_A_member_2
ENSMUSG00000009575	2353.93	2185.45	1142.54	1629.25	-0.654431	0.00048241	0.0112436	Cbx5	chr15	-	103191544	103239816	9006	protein_coding	chromobox_5
ENSMUSG00000008035	246.307	326.289	487.761	529.194	0.739957	0.000484563	0.0112768	Mid1ip1	chrX	+	10715013	10719690	2128	protein_coding	Mid1_interacting_protein_1_(gastrulation_specific_G12-like_(zebrafish))
ENSMUSG00000019966	521.649	498.799	246.727	329.183	-0.738601	0.000487325	0.0113241	Kitl	chr10	+	100015630	100100413	5765	protein_coding	kit_ligand
ENSMUSG00000049775	5099.35	4972.22	3597.47	3133.49	-0.548997	0.000489952	0.0113583	Tmsb4x	chrX	-	167207093	167209315	1371	protein_coding	thymosin_beta_4_X_chromosome
ENSMUSG00000078695	809.007	998.584	1806.8	1262.56	0.693613	0.000490267	0.0113583	Cisd3	chr11	+	97685826	97688621	833	protein_coding	CDGSH_iron_sulfur_domain_3
ENSMUSG00000039997	662.825	438.667	277.094	318.766	-0.77976	0.000493889	0.0114186	Ifi203	chr1	-	173920407	173942672	6706	protein_coding	interferon_activated_gene_203
ENSMUSG00000017724	10.0125	21.6869	83.5077	48.9608	1.18022	0.000494345	0.0114186	Etv4	chr11	-	101769742	101785371	3104	protein_coding	ets_variant_4
ENSMUSG00000033295	4144.16	4274.29	2224.34	3070.99	-0.62057	0.000497699	0.011479	Ptprf	chr4	-	118208213	118291405	9130	protein_coding	protein_tyrosine_phosphatase_receptor_type_F
ENSMUSG00000070639	725.904	793.544	407.1	504.192	-0.674076	0.000500479	0.0115141	Lrrc8b	chr5	+	105415775	105490074	6726	protein_coding	leucine_rich_repeat_containing_8_family_member_B
ENSMUSG00000025558	2258.81	2070.11	1046.69	1554.25	-0.671904	0.000501631	0.0115141	Dock9	chr14	-	121542039	121797734	8199	protein_coding	dedicator_of_cytokinesis_9
ENSMUSG00000006369	234.292	165.609	82.5587	98.9634	-0.928673	0.000501725	0.0115141	Fbln1	chr15	+	85205949	85286535	4368	protein_coding	fibulin_1
ENSMUSG00000026721	1131.41	995.627	537.106	732.329	-0.679351	0.000502199	0.0115141	Rabgap1l	chr1	-	160219174	160793211	23232	protein_coding	RAB_GTPase_activating_protein_1-like
ENSMUSG00000037005	225.28	249.4	94.8951	134.382	-0.880924	0.000507045	0.011608	Xpnpep2	chrX	+	48108725	48136981	4878	protein_coding	X-prolyl_aminopeptidase_(aminopeptidase_P)_2_membrane-bound
ENSMUSG00000039158	136.17	150.823	51.2433	68.7535	-0.984663	0.000513614	0.011741	Akna	chr4	-	63367125	63403354	5765	protein_coding	AT-hook_transcription_factor
ENSMUSG00000044249	637.794	586.532	986.909	954.215	0.617068	0.000518601	0.0118376	Defb29	chr2	-	152538714	152540098	462	protein_coding	defensin_beta_29
ENSMUSG00000059049	157.196	105.477	20.8769	62.5032	-1.11606	0.000519819	0.0118479	Frem1	chr4	-	82897920	83052339	13978	protein_coding	Fras1_related_extracellular_matrix_protein_1
ENSMUSG00000017386	1088.35	1007.46	1557.23	1661.54	0.579877	0.000521772	0.0118749	Traf4	chr11	-	78158499	78165589	3292	protein_coding	TNF_receptor_associated_factor_4
ENSMUSG00000026222	514.641	400.222	241.982	268.764	-0.748068	0.000523637	0.0118999	Sp100	chr1	+	85649988	85709998	7556	protein_coding	nuclear_antigen_Sp100
ENSMUSG00000036123	1491.86	1324.87	586.452	994.843	-0.742748	0.000525908	0.0119339	Slc9a3	chr13	+	74121515	74166064	2490	protein_coding	solute_carrier_family_9_(sodium/hydrogen_exchanger)_member_3
ENSMUSG00000042284	1683.1	1274.6	727.845	1009.43	-0.695743	0.000530172	0.0120053	Itga1	chr13	-	114958079	115101964	5984	protein_coding	integrin_alpha_1
ENSMUSG00000060012	669.834	650.607	246.727	446.898	-0.807059	0.000530659	0.0120053	Kif13b	chr14	+	64652531	64806296	5603	protein_coding	kinesin_family_member_13B
ENSMUSG00000025743	541.674	441.624	305.562	245.846	-0.742499	0.00053138	0.0120053	Sdc3	chr4	+	130792537	130826319	5989	protein_coding	syndecan_3
ENSMUSG00000025075	2677.33	2326.41	1239.33	1795.93	-0.660819	0.000534924	0.0120678	Habp2	chr19	+	56287137	56320822	3193	protein_coding	hyaluronic_acid_binding_protein_2
ENSMUSG00000029084	220.274	171.524	88.2524	94.7965	-0.904765	0.000539476	0.0121527	Cd38	chr5	+	43868553	43912375	3890	protein_coding	CD38_antigen
ENSMUSG00000047502	98.1222	174.481	364.397	238.554	0.929478	0.000541558	0.0121819	Mroh7	chr4	-	106680417	106730925	4800	protein_coding	maestro_heat-like_repeat_family_member_7
ENSMUSG00000025034	1193.49	1329.8	2061.12	1823.01	0.582465	0.000543825	0.0122152	Trim8	chr19	+	46501648	46516444	3230	protein_coding	tripartite_motif-containing_8
ENSMUSG00000047586	348.434	595.404	883.473	838.585	0.765402	0.000544827	0.0122199	Nccrp1	chr7	-	28543596	28547254	1531	protein_coding	non-specific_cytotoxic_cell_receptor_protein_1_homolog_(zebrafish)
ENSMUSG00000040855	1584.97	1565.4	710.764	1128.18	-0.70195	0.000556775	0.0124698	Reps2	chrX	-	162411954	162643649	8296	protein_coding	RALBP1_associated_Eps_domain_containing_protein_2
ENSMUSG00000050232	30.0374	23.6585	2.84685	1.04172	-1.1439	0.00056538	0.0126361	Cxcr3	chrX	-	101731535	101734269	1731	protein_coding	chemokine_(C-X-C_motif)_receptor_3
ENSMUSG00000076498	75.0935	38.445	0.948951	15.6258	-1.18003	0.000565833	0.0126361	Trbc2	chr6	+	41546730	41548352	692	TR_C_gene	T_cell_receptor_beta_constant_2
ENSMUSG00000026205	155.193	147.865	244.829	355.226	0.839265	0.000567603	0.0126574	Slc23a3	chr1	-	75125541	75133890	2167	protein_coding	solute_carrier_family_23_(nucleobase_transporters)_member_3
ENSMUSG00000089774	6617.24	4920.96	2919.92	4063.75	-0.662504	0.000569511	0.0126817	Slc5a3	chr16	+	92058322	92087473	10913	protein_coding	solute_carrier_family_5_(inositol_transporters)_member_3
ENSMUSG00000022366	1295.61	1417.54	786.68	936.506	-0.608562	0.000580645	0.012911	Slc22a22	chr15	-	57243767	57477625	2440	protein_coding	solute_carrier_family_22_(organic_cation_transporter)_member_22
ENSMUSG00000027993	1234.54	1294.31	710.764	880.253	-0.619389	0.000585216	0.0129829	Trim2	chr3	-	84160439	84306877	19751	protein_coding	tripartite_motif-containing_2
ENSMUSG00000059552	360.449	412.051	724.05	584.405	0.689236	0.000585556	0.0129829	Trp53	chr11	+	69580359	69591873	4045	protein_coding	transformation_related_protein_53
ENSMUSG00000068037	12.015	12.815	61.6818	44.794	1.16901	0.00059038	0.0130646	Mas1	chr17	-	12841079	12868143	2620	protein_coding	MAS1_oncogene
ENSMUSG00000056608	824.026	721.583	392.866	520.86	-0.688025	0.000590927	0.0130646	Chd9	chr8	+	90828835	91054508	11565	protein_coding	chromodomain_helicase_DNA_binding_protein_9
ENSMUSG00000015357	2592.23	1926.19	1223.2	1539.66	-0.651042	0.000591923	0.0130679	Clpx	chr9	+	65294260	65330658	3494	protein_coding	caseinolytic_mitochondrial_matrix_peptidase_chaperone_subunit
ENSMUSG00000035258	141.176	97.5911	43.6517	47.9191	-1.02786	0.000597126	0.0131497	Abi3bp	chr16	+	56477846	56690128	4735	protein_coding	ABI_gene_family_member_3_(NESH)_binding_protein
ENSMUSG00000042961	174.217	136.036	22.7748	79.1707	-1.09663	0.000597329	0.0131497	Egflam	chr15	-	7206120	7398395	6121	protein_coding	EGF-like_fibronectin_type_III_and_laminin_G_domains
ENSMUSG00000022508	704.877	555.974	416.589	270.847	-0.768152	0.000605454	0.0133097	Bcl6	chr16	-	23965052	23988852	6700	protein_coding	B_cell_leukemia/lymphoma_6
ENSMUSG00000030516	1498.87	1346.56	672.806	1012.55	-0.68556	0.000610692	0.0134058	Tjp1	chr7	-	65296165	65527781	7811	protein_coding	tight_junction_protein_1
ENSMUSG00000041577	619.772	583.575	306.511	397.937	-0.698044	0.000615227	0.0134856	Prelp	chr1	-	133910304	133921414	3615	protein_coding	proline_arginine-rich_end_leucine-rich_repeat
ENSMUSG00000006576	227.283	340.09	663.317	432.314	0.816784	0.000616071	0.0134856	Slc4a3	chr1	+	75546266	75562172	8599	protein_coding	solute_carrier_family_4_(anion_exchanger)_member_3
ENSMUSG00000076928	67.0835	46.3311	13.2853	14.5841	-1.15889	0.000622127	0.0135873	Trac	chr14	+	54220521	54224206	935	TR_C_gene	T_cell_receptor_alpha_constant
ENSMUSG00000029848	0	0	24.6727	15.6258	1.06266	0.000623095	0.0135873	Stra8	chr6	+	34920163	34939344	1803	protein_coding	stimulated_by_retinoic_acid_gene_8
ENSMUSG00000051225	3.00374	8.87192	49.3454	30.2099	1.17219	0.000623352	0.0135873	Fam83a	chr15	+	57985419	58011009	3171	protein_coding	family_with_sequence_similarity_83_member_A
ENSMUSG00000012443	78.0972	45.3454	19.928	8.33376	-1.1659	0.000624778	0.0135992	Kif11	chr19	+	37376403	37421859	4819	protein_coding	kinesin_family_member_11
ENSMUSG00000060317	2808.5	1893.66	1029.61	1611.54	-0.739638	0.000629812	0.0136896	Acnat2	chr4	-	49379840	49408151	1744	protein_coding	acyl-coenzyme_A_amino_acid_N-acyltransferase_2
ENSMUSG00000019872	8497.58	8034.02	4571.1	6112.81	-0.587632	0.000633327	0.0137467	Smpdl3a	chr10	+	57794335	57811830	2065	protein_coding	sphingomyelin_phosphodiesterase_acid-like_3A
ENSMUSG00000021263	453.565	534.287	914.789	729.204	0.669519	0.000636452	0.0137951	Degs2	chr12	-	108686792	108702306	3574	protein_coding	delta(4)-desaturase_sphingolipid_2
ENSMUSG00000041040	887.104	786.644	400.457	576.071	-0.701168	0.000637563	0.0137999	Fam117b	chr1	+	59913006	59985346	7290	protein_coding	family_with_sequence_similarity_117_member_B
ENSMUSG00000040121	5.00623	9.85769	47.4475	36.4602	1.17352	0.0006395	0.0138225	Rep15	chr6	+	147032584	147034245	1662	protein_coding	RAB15_effector_protein
ENSMUSG00000036885	102.127	81.8188	28.4685	35.4185	-1.07001	0.000645254	0.0139274	Arhgef26	chr3	+	62338344	62462221	10116	protein_coding	Rho_guanine_nucleotide_exchange_factor_(GEF)_26
ENSMUSG00000032579	261.325	241.513	494.403	393.77	0.731599	0.000646696	0.0139391	Hemk1	chr9	-	107327084	107338350	3646	protein_coding	HemK_methyltransferase_family_member_1
ENSMUSG00000025862	1902.37	1628.49	800.915	1264.65	-0.697937	0.000648295	0.0139541	Stag2	chrX	+	42149317	42277185	8273	protein_coding	stromal_antigen_2
ENSMUSG00000059714	475.592	534.287	1016.33	710.453	0.698011	0.000660201	0.0141907	Flot1	chr17	+	35823230	35832791	2893	protein_coding	flotillin_1
ENSMUSG00000021665	1145.43	1309.1	631.052	861.502	-0.656427	0.000665096	0.014276	Hexb	chr13	-	97176332	97198357	1904	protein_coding	hexosaminidase_B
ENSMUSG00000026837	477.595	361.777	204.024	254.18	-0.766891	0.000668561	0.0143121	Col5a1	chr2	+	27886425	28039514	8490	protein_coding	collagen_type_V_alpha_1
ENSMUSG00000030283	1798.24	2130.25	999.245	1403.2	-0.65001	0.000669534	0.0143121	St8sia1	chr6	-	142821545	142964452	9341	protein_coding	ST8_alpha-N-acetyl-neuraminide_alpha-28-sialyltransferase_1
ENSMUSG00000005640	582.725	744.255	1381.67	922.964	0.713849	0.000670292	0.0143121	Insrr	chr3	+	87796951	87816101	5714	protein_coding	insulin_receptor-related_receptor
ENSMUSG00000039911	141.176	123.221	55.0392	56.2529	-0.97037	0.000671328	0.0143121	Spsb1	chr4	-	149896283	149955043	4396	protein_coding	splA/ryanodine_receptor_domain_and_SOCS_box_containing_1
ENSMUSG00000016344	618.77	639.764	1265.9	861.502	0.685768	0.000671548	0.0143121	Ppdpf	chr2	+	181187247	181188771	1336	protein_coding	pancreatic_progenitor_cell_differentiation_and_proliferation_factor_homolog_(zebrafish)RIKEN_cDNA_2700038C09_gene
ENSMUSG00000027475	782.975	673.28	297.022	498.984	-0.765851	0.000672327	0.0143121	Kif3b	chr2	+	153291413	153333390	5635	protein_coding	kinesin_family_member_3B
ENSMUSG00000044811	66.0823	83.7903	23.7238	22.9178	-1.10482	0.000676689	0.0143852	AF251705	chr11	-	114996721	115001880	1275	protein_coding	cDNA_sequence_AF251705
ENSMUSG00000029333	230.287	247.428	92.9972	139.59	-0.86797	0.000680064	0.0144201	Rasgef1b	chr5	-	99217426	99252927	3261	protein_coding	RasGEF_domain_family_member_1B
ENSMUSG00000030431	440.548	509.642	988.807	665.659	0.716398	0.000680193	0.0144201	Tmem238	chr7	-	4784557	4789656	1439	protein_coding	transmembrane_protein_238
ENSMUSG00000060227	1236.54	1230.24	607.329	879.212	-0.666022	0.000681856	0.0144356	Casc4	chr2	+	121866970	121936220	5858	protein_coding	cancer_susceptibility_candidate_4
ENSMUSG00000005057	51.0636	56.1888	180.301	97.9217	1.02027	0.000682849	0.0144368	Sh2b2	chr5	-	136218147	136246556	5406	protein_coding	SH2B_adaptor_protein_2
ENSMUSG00000027327	391.487	391.35	784.782	561.487	0.70358	0.000689747	0.0145437	1700037H04Rik	chr2	-	131146324	131160081	2286	protein_coding	RIKEN_cDNA_1700037H04_gene
ENSMUSG00000048249	1537.91	1394.86	591.196	1051.1	-0.741705	0.00068978	0.0145437	Crebrf	chr17	+	26715650	26776635	8564	protein_coding	CREB3_regulatory_factor
ENSMUSG00000070530	43.0536	76.89	9.48951	18.751	-1.15585	0.000691388	0.0145465	Wfdc16	chr2	-	164634707	164638796	1116	protein_coding	WAP_four-disulfide_core_domain_16
ENSMUSG00000033713	297.37	291.788	121.466	180.218	-0.825304	0.000692664	0.0145465	Foxn3	chr12	-	99194980	99450111	4651	protein_coding	forkhead_box_N3
ENSMUSG00000029086	1866.32	1561.46	934.717	1205.27	-0.626737	0.000692735	0.0145465	Prom1	chr5	-	43993620	44102032	7175	protein_coding	prominin_1
ENSMUSG00000026384	849.057	654.55	310.307	508.359	-0.768937	0.000697652	0.0146299	Ptpn4	chr1	-	119652467	119837613	11321	protein_coding	protein_tyrosine_phosphatase_non-receptor_type_4
ENSMUSG00000034917	241.3	303.617	575.064	413.563	0.756643	0.000708085	0.0148194	Tjp3	chr10	-	81273207	81291267	3024	protein_coding	tight_junction_protein_3
ENSMUSG00000062382	222.277	226.727	504.842	333.35	0.783847	0.000708602	0.0148194	Gm10116	chr13	+	74406396	74407317	922	protein_coding	predicted_pseudogene_10116
ENSMUSG00000020941	149.186	203.068	383.376	292.723	0.808625	0.000713314	0.0148978	Map3k14	chr11	-	103219762	103267472	6550	protein_coding	mitogen-activated_protein_kinase_kinase_kinase_14
ENSMUSG00000074743	573.714	499.785	148.036	355.226	-0.895413	0.000731846	0.0152642	Thbd	chr2	-	148404466	148408188	3723	protein_coding	thrombomodulin
ENSMUSG00000055489	77.096	43.3738	3.7958	19.7927	-1.15983	0.000737641	0.0153644	Ano5	chr7	+	51511029	51598709	7820	protein_coding	anoctamin_5
ENSMUSG00000022951	1088.35	656.522	1532.56	1477.16	0.70542	0.000743992	0.0154758	Rcan1	chr16	-	92391953	92466146	2506	protein_coding	regulator_of_calcineurin_1
ENSMUSG00000020695	581.724	541.187	235.34	380.228	-0.761605	0.000749316	0.0155657	Mrc2	chr11	+	105292643	105351139	6674	protein_coding	mannose_receptor_C_type_2
ENSMUSG00000030759	4871.06	4469.48	2444.5	3456.43	-0.61263	0.000750543	0.0155702	Far1	chr7	+	113513834	113571511	8055	protein_coding	fatty_acyl_CoA_reductase_1
ENSMUSG00000026077	116.145	52.2457	28.4685	19.7927	-1.11858	0.000755066	0.0156431	Npas2	chr1	+	39193731	39363236	4791	protein_coding	neuronal_PAS_domain_protein_2
ENSMUSG00000052151	572.713	622.02	1118.81	840.668	0.652147	0.000756181	0.0156453	Plpp2	chr10	-	79526430	79533787	1645	protein_coding	phospholipid_phosphatase_2
ENSMUSG00000024665	2200.74	2115.46	1145.38	1574.04	-0.615717	0.00076196	0.0157438	Fads2	chr19	-	10064164	10101503	1508	protein_coding	fatty_acid_desaturase_2
ENSMUSG00000054013	26.0324	12.815	56.9371	84.3793	1.12629	0.000763937	0.0157636	Tmem179	chr12	-	112500184	112511160	2373	protein_coding	transmembrane_protein_179
ENSMUSG00000043085	146.182	165.609	288.481	289.598	0.77545	0.000765359	0.0157709	Tmem82	chr4	-	141613376	141618633	3991	protein_coding	transmembrane_protein_82
ENSMUSG00000022840	184.229	198.14	444.109	287.515	0.804878	0.000766329	0.0157709	Adcy5	chr16	+	35154877	35305737	7007	protein_coding	adenylate_cyclase_5
ENSMUSG00000034584	220.274	215.883	73.0692	128.132	-0.906343	0.000767651	0.0157771	Exph5	chr9	+	53301670	53377514	10519	protein_coding	exophilin_5
ENSMUSG00000017188	918.143	1070.54	1748.92	1396.95	0.611694	0.000772609	0.015858	Coa3	chr11	-	101277968	101279114	886	protein_coding	cytochrome_C_oxidase_assembly_factor_3
ENSMUSG00000034028	28.0349	23.6585	2.84685	1.04172	-1.11084	0.000779565	0.0159795	Cd226	chr18	+	89197431	89270201	2357	protein_coding	CD226_antigen
ENSMUSG00000034456	1252.56	1329.8	2303.1	1751.13	0.603054	0.000781023	0.015985	Uroc1	chr6	+	90333284	90364551	3472	protein_coding	urocanase_domain_containing_1
ENSMUSG00000003199	575.717	596.39	1089.4	824	0.646742	0.000783038	0.015985	Mpnd	chr17	+	56005711	56016790	2305	protein_coding	MPN_domain_containing
ENSMUSG00000047344	117.146	79.8473	30.3664	39.5854	-1.05123	0.000783494	0.015985	Lancl3	chrX	+	9199902	9268085	3991	protein_coding	LanC_lantibiotic_synthetase_component_C-like_3_(bacterial)
ENSMUSG00000020679	1374.71	2393.45	2904.74	3705.4	0.721643	0.000785259	0.015985	Hnf1b	chr11	+	83850063	83905819	3198	protein_coding	HNF1_homeobox_B
ENSMUSG00000000690	532.663	568.789	990.705	791.707	0.637062	0.000786495	0.015985	Hoxb6	chr11	+	96292476	96301569	1964	protein_coding	homeobox_B6
ENSMUSG00000021108	264.329	250.385	115.772	150.008	-0.815155	0.000788163	0.015985	Prkch	chr12	+	73584797	73778185	4519	protein_coding	protein_kinase_C_eta
ENSMUSG00000030103	1287.6	1439.22	1968.12	2145.94	0.55644	0.000788496	0.015985	Bhlhe40	chr6	+	108660629	108666925	4705	protein_coding	basic_helix-loop-helix_family_member_e40
ENSMUSG00000031333	1473.83	1335.72	680.398	1010.47	-0.665941	0.000789743	0.015985	Abcb7	chrX	-	104280657	104413856	5905	protein_coding	ATP-binding_cassette_sub-family_B_(MDR/TAP)_member_7
ENSMUSG00000033379	1479.84	1571.32	2760.5	2043.85	0.606305	0.000789797	0.015985	Atp6v0b	chr4	-	117884326	117887333	2051	protein_coding	ATPase_H+_transporting_lysosomal_V0_subunit_B
ENSMUSG00000090213	2181.72	2286.98	3896.39	2988.69	0.581278	0.000790162	0.015985	Tmem189	chr2	-	167642608	167689822	3265	protein_coding	transmembrane_protein_189
ENSMUSG00000020154	1545.92	1354.45	462.139	1030.26	-0.81768	0.000797802	0.0161185	Ptprb	chr10	+	116301374	116389538	11912	protein_coding	protein_tyrosine_phosphatase_receptor_type_B
ENSMUSG00000029648	1251.56	1180.95	519.076	874.003	-0.717439	0.00080044	0.0161507	Flt1	chr5	-	147561604	147726011	13504	protein_coding	FMS-like_tyrosine_kinase_1
ENSMUSG00000028715	3929.89	2848.87	5849.33	4884.62	0.612426	0.000803931	0.0161857	Cyp4a14	chr4	-	115486200	115496142	2601	protein_coding	cytochrome_P450_family_4_subfamily_a_polypeptide_14
ENSMUSG00000001657	88.1097	80.833	178.403	176.051	0.87925	0.000804265	0.0161857	Hoxc8	chr15	+	102990607	102994111	2832	protein_coding	homeobox_C8
ENSMUSG00000017760	3415.25	3742.96	5411.87	5063.8	0.519799	0.00080963	0.0162725	Ctsa	chr2	+	164832873	164841032	4715	protein_coding	cathepsin_A
ENSMUSG00000028572	1747.18	1516.11	830.332	1172.98	-0.644014	0.000820356	0.0164667	Hook1	chr4	+	95967240	96025413	8318	protein_coding	hook_microtubule_tethering_protein_1
ENSMUSG00000024869	329.41	378.535	743.978	504.192	0.726544	0.000825838	0.0165553	Nudt8	chr19	+	4000580	4005816	4298	protein_coding	nudix_(nucleoside_diphosphate_linked_moiety_X)-type_motif_8
ENSMUSG00000027763	1901.37	1799.03	1104.58	1318.82	-0.570563	0.000834213	0.0167015	Mbnl1	chr3	+	60472830	60629750	18717	protein_coding	muscleblind-like_1_(Drosophila)
ENSMUSG00000031734	777.968	988.726	1536.35	1285.48	0.6218	0.000843187	0.0168594	Irx3	chr8	-	91798525	91801916	2611	protein_coding	Iroquois_related_homeobox_3
ENSMUSG00000004328	75.0935	68.018	16.1322	27.0847	-1.09961	0.000846429	0.0169024	Hif3a	chr7	-	17031507	17062427	6710	protein_coding	hypoxia_inducible_factor_3_alpha_subunit
ENSMUSG00000030189	885.102	972.954	1617.96	1294.86	0.600779	0.000849209	0.016936	Ybx3	chr6	-	131364855	131388476	3075	protein_coding	Y_box_protein_3
ENSMUSG00000003378	262.327	259.257	504.842	400.02	0.709861	0.000857665	0.0170827	Grik5	chr7	-	25009849	25072346	5168	protein_coding	glutamate_receptor_ionotropic_kainate_5_(gamma_2)
ENSMUSG00000038668	147.183	101.534	52.1923	47.9191	-0.986445	0.000864542	0.0171975	Lpar1	chr4	-	58435255	58553898	4289	protein_coding	lysophosphatidic_acid_receptor_1
ENSMUSG00000076609	288.359	128.15	66.4266	100.005	-0.990965	0.000877994	0.0174427	Igkc	chr6	+	70726435	70726966	532	IG_C_gene	immunoglobulin_kappa_constant
ENSMUSG00000066571	435.542	418.952	178.403	283.348	-0.772157	0.000904207	0.0179404	4931406P16Rik	chr7	-	34236707	34313551	8239	protein_coding	RIKEN_cDNA_4931406P16_gene
ENSMUSG00000032420	2086.6	1749.74	868.29	1394.86	-0.685384	0.00090792	0.017991	Nt5e	chr9	+	88327197	88372092	8411	protein_coding	5'_nucleotidase_ecto
ENSMUSG00000035673	434.541	408.108	886.32	579.196	0.711551	0.000918989	0.0181871	Sbno2	chr10	-	80057416	80102698	4227	protein_coding	strawberry_notch_homolog_2_(Drosophila)
ENSMUSG00000043252	2716.38	3352.6	1529.71	2209.49	-0.638867	0.000920783	0.0181993	Tmem64	chr4	+	15265831	15286753	4670	protein_coding	transmembrane_protein_64
ENSMUSG00000055301	31.0386	37.4592	77.814	113.547	1.03812	0.000928273	0.0183024	Adh7	chr3	+	138217760	138233382	3787	protein_coding	alcohol_dehydrogenase_7_(class_IV)_mu_or_sigma_polypeptide
ENSMUSG00000066361	27.0337	27.6015	93.9461	68.7535	1.06248	0.000928365	0.0183024	Serpina3c	chr12	-	104146382	104153870	2213	protein_coding	serine_(or_cysteine)_peptidase_inhibitor_clade_A_member_3C
ENSMUSG00000030432	3468.32	4058.41	6900.77	4939.84	0.603822	0.000940568	0.0185194	Rpl28	chr7	+	4792874	4795066	1840	protein_coding	ribosomal_protein_L28
ENSMUSG00000026726	8400.46	7528.32	4358.53	5951.35	-0.58324	0.000943808	0.0185408	Cubn	chr2	-	13276338	13491813	14935	protein_coding	cubilin_(intrinsic_factor-cobalamin_receptor)
ENSMUSG00000036273	3790.72	3498.49	1697.67	2720.97	-0.656159	0.00094405	0.0185408	Lrrk2	chr15	+	91673175	91816120	11834	protein_coding	leucine-rich_repeat_kinase_2
ENSMUSG00000062980	238.297	192.225	95.844	117.714	-0.84409	0.000964298	0.0189144	Cped1	chr6	+	21985916	22256404	8279	protein_coding	cadherin-like_and_PC-esterase_domain_containing_1
ENSMUSG00000023495	586.73	644.693	1078.01	879.212	0.615311	0.000966098	0.0189181	Pcbp4	chr9	+	106453291	106464012	4242	protein_coding	poly(rC)_binding_protein_4
ENSMUSG00000026548	129.161	131.107	35.1112	67.7118	-0.99341	0.000968327	0.0189181	Slamf9	chr1	+	172475358	172478575	1313	protein_coding	SLAM_family_member_9
ENSMUSG00000038704	1073.34	1427.39	2295.51	1752.17	0.635259	0.000969184	0.0189181	Aspdh	chr7	+	44465391	44467758	1470	protein_coding	aspartate_dehydrogenase_domain_containing
ENSMUSG00000022883	106.132	87.7334	21.8259	44.794	-1.05311	0.000969375	0.0189181	Robo1	chr16	+	72663149	73046095	7563	protein_coding	roundabout_homolog_1_(Drosophila)
ENSMUSG00000025726	272.339	320.375	163.22	160.425	-0.760122	0.000971681	0.0189304	Slc28a1	chr7	+	81114799	81170416	2950	protein_coding	solute_carrier_family_28_(sodium-coupled_nucleoside_transporter)_member_1
ENSMUSG00000024620	816.016	651.593	250.523	507.318	-0.810898	0.000972455	0.0189304	Pdgfrb	chr18	+	61045150	61085061	5478	protein_coding	platelet_derived_growth_factor_receptor_beta_polypeptide
ENSMUSG00000035878	5636.02	6938.83	2824.08	4664.82	-0.674441	0.000977352	0.0189788	Hykk	chr9	+	54917283	54949924	8936	protein_coding	hydroxylysine_kinase_1
ENSMUSG00000042129	151.188	278.973	112.925	71.8787	-0.943897	0.00097739	0.0189788	Rassf4	chr6	-	116633008	116673952	9209	protein_coding	Ras_association_(RalGDS/AF-6)_domain_family_member_4
ENSMUSG00000011257	1134.41	1082.37	1765.05	1573	0.553112	0.000979345	0.0189929	Pabpc4	chr4	+	123262351	123298925	4027	protein_coding	poly(A)_binding_protein_cytoplasmic_4
ENSMUSG00000039100	4407.49	4667.62	2262.3	3409.55	-0.62234	0.00100161	0.0193859	2020-03-06	chr15	-	31455899	31531037	6236	protein_coding	membrane-associated_ring_finger_(C3HC4)_6
ENSMUSG00000042766	38.0474	40.4165	159.424	68.7535	1.05059	0.00100212	0.0193859	Trim46	chr3	-	89234177	89246309	3792	protein_coding	tripartite_motif-containing_46
ENSMUSG00000022309	399.497	275.029	125.262	208.344	-0.845908	0.00100592	0.0194353	Angpt1	chr15	-	42424727	42676977	4256	protein_coding	angiopoietin_1
ENSMUSG00000021081	2562.19	2297.83	1672.05	1613.62	-0.531445	0.00102392	0.0197584	Serpina1f	chr12	-	103688044	103695529	3185	protein_coding	serine_(or_cysteine)_peptidase_inhibitor_clade_A_member_1F
ENSMUSG00000029238	1394.74	1069.56	584.554	867.753	-0.685026	0.0010272	0.0197862	Clock	chr5	-	76209868	76304792	13727	protein_coding	circadian_locomotor_output_cycles_kaput
ENSMUSG00000043760	3426.27	2953.36	1763.15	2341.79	-0.58947	0.00102792	0.0197862	Pkhd1	chr1	-	20057779	20618064	14310	protein_coding	polycystic_kidney_and_hepatic_disease_1
ENSMUSG00000031740	200.249	122.235	68.3245	71.8787	-0.935142	0.00103565	0.0198891	Mmp2	chr8	+	92827328	92853417	3038	protein_coding	matrix_metallopeptidase_2
ENSMUSG00000042041	40.0499	28.5873	125.262	71.8787	1.04409	0.00103584	0.0198891	2010003K11Rik	chr19	-	4496790	4498583	1165	protein_coding	RIKEN_cDNA_2010003K11_gene
ENSMUSG00000022371	1649.05	1005.48	98.6909	293.765	-1.11604	0.00103856	0.0199168	Col14a1	chr15	+	55307750	55520803	7013	protein_coding	collagen_type_XIV_alpha_1
ENSMUSG00000024670	49.0611	28.5873	0.948951	9.37548	-1.11211	0.00104042	0.0199276	Cd6	chr19	-	10789341	10830058	3404	protein_coding	CD6_antigen
ENSMUSG00000021884	1263.57	853.676	524.77	705.244	-0.699329	0.00104387	0.0199691	Hacl1	chr14	-	31552905	31641286	5123	protein_coding	2-hydroxyacyl-CoA_lyase_1
ENSMUSG00000042351	49.0611	21.6869	3.7958	6.25032	-1.11481	0.00105981	0.0202488	Grap2	chr15	+	80623505	80650559	3158	protein_coding	GRB2-related_adaptor_protein_2
ENSMUSG00000040146	841.047	1002.53	1634.09	1281.32	0.608798	0.00106526	0.0203279	Rgl3	chr9	-	21971527	21989453	2550	protein_coding	ral_guanine_nucleotide_dissociation_stimulator-like_3
ENSMUSG00000028649	4127.14	3978.56	2356.25	3016.82	-0.554753	0.00107022	0.0203974	Macf1	chr4	-	123349633	123684360	26689	protein_coding	microtubule-actin_crosslinking_factor_1
ENSMUSG00000040482	306.381	328.261	606.38	467.732	0.681802	0.0010757	0.0204768	Dxo	chr17	+	34837019	34839233	1961	protein_coding	decapping_exoribonuclease
ENSMUSG00000026879	2511.13	2530.47	3792.96	3523.1	0.508192	0.00107891	0.0204805	Gsn	chr2	+	35256380	35307892	3157	protein_coding	gelsolin
ENSMUSG00000022816	983.224	697.924	508.638	505.234	-0.659892	0.0010796	0.0204805	Fstl1	chr16	+	37776873	37836514	4914	protein_coding	follistatin-like_1
ENSMUSG00000004100	197.246	167.581	412.794	276.056	0.786666	0.00107987	0.0204805	Ppan	chr9	+	20888175	20892178	2504	protein_coding	peter_pan_homolog_(Drosophila)
ENSMUSG00000046743	160.199	129.136	54.0902	72.9204	-0.928273	0.00108392	0.0205322	Fat4	chr3	+	38886940	39011985	17165	protein_coding	FAT_atypical_cadherin_4
ENSMUSG00000025466	378.471	365.72	692.734	540.653	0.659755	0.00109454	0.0207049	Fuom	chr7	-	140096770	140102441	3272	protein_coding	fucose_mutarotase
ENSMUSG00000031529	601.749	575.689	196.433	408.354	-0.813042	0.00109572	0.0207049	Tnks	chr8	-	34829179	34965690	6444	protein_coding	tankyrase_TRF1-interacting_ankyrin-related_ADP-ribose_polymerase
ENSMUSG00000025348	225.28	222.784	473.527	332.309	0.741701	0.00110179	0.02074	Itga7	chr10	+	128933813	128958277	4013	protein_coding	integrin_alpha_7
ENSMUSG00000079478	67.0835	73.9327	183.148	130.215	0.91138	0.00110337	0.02074	Sssca1	chr19	-	5728088	5731732	3083	protein_coding	Sjogren's_syndrome/scleroderma_autoantigen_1_homolog_(human)
ENSMUSG00000046230	852.061	880.292	446.956	613.573	-0.644418	0.00110365	0.02074	Vps13a	chr19	-	16616763	16780822	9656	protein_coding	vacuolar_protein_sorting_13A_(yeast)
ENSMUSG00000085069	744.927	573.717	359.652	428.147	-0.669941	0.00110414	0.02074	Gm13111	chr4	+	154637576	154644724	3542	antisense	predicted_gene_13111
ENSMUSG00000032560	4296.35	4113.61	1945.35	3173.08	-0.650252	0.00110427	0.02074	Dnajc13	chr9	-	104151282	104262930	11938	protein_coding	DnaJ_heat_shock_protein_family_(Hsp40)_member_C13
ENSMUSG00000061947	22.0274	17.7438	82.5587	52.086	1.08563	0.00111025	0.0208269	Serpina10	chr12	-	103614786	103631444	3498	protein_coding	serine_(or_cysteine)_peptidase_inhibitor_clade_A_(alpha-1_antiproteinase_antitrypsin)_member_10
ENSMUSG00000020381	120.15	142.936	54.0902	60.4198	-0.932023	0.00111661	0.0209208	3010026O09Rik	chr11	+	50174444	50200115	2039	protein_coding	RIKEN_cDNA_3010026O09_gene
ENSMUSG00000066058	392.489	415.994	645.287	643.783	0.617256	0.00112119	0.0209813	Cldn19	chr4	+	119255414	119262438	4263	protein_coding	claudin_19
ENSMUSG00000047126	6240.77	5934.33	3232.13	4603.36	-0.588523	0.00112346	0.0209984	Cltc	chr11	-	86694351	86757565	8499	protein_coding	clathrin_heavy_polypeptide_(Hc)
ENSMUSG00000022439	63.0785	46.3311	14.2343	14.5841	-1.10297	0.00112882	0.0210731	Parvg	chr15	+	84324026	84342978	3090	protein_coding	parvin_gamma
ENSMUSG00000026547	1412.76	1566.39	2379.02	2076.15	0.544064	0.00113092	0.0210828	Tagln2	chr1	+	172500047	172507380	2082	protein_coding	transgelin_2
ENSMUSG00000021952	274.342	227.713	76.865	155.216	-0.893349	0.00113292	0.0210828	Xpo4	chr14	-	57581002	57665430	7266	protein_coding	exportin_4
ENSMUSG00000006589	721.899	650.607	1293.42	933.381	0.636577	0.00113342	0.0210828	Aprt	chr8	-	122574637	122576907	866	protein_coding	adenine_phosphoribosyl_transferase
ENSMUSG00000037243	203.253	255.314	491.557	343.768	0.752911	0.00114229	0.0212221	Zfp692	chr11	+	58307069	58314627	1963	protein_coding	zinc_finger_protein_692
ENSMUSG00000053541	40.0499	23.6585	0.948951	6.25032	-1.09085	0.00115118	0.0213616	Gm4759	chr7	-	106417848	106424469	6622	unprocessed_pseudogene	predicted_gene_4759
ENSMUSG00000005362	826.028	660.465	324.541	517.735	-0.723031	0.00115285	0.0213671	Crbn	chr6	-	106780201	106800077	6982	protein_coding	cereblon
ENSMUSG00000034066	288.359	258.271	124.313	165.633	-0.784103	0.00115855	0.0214441	Farp2	chr1	+	93512079	93621976	5235	protein_coding	FERM_RhoGEF_and_pleckstrin_domain_protein_2
ENSMUSG00000031400	516.643	537.244	893.912	765.664	0.603414	0.00115978	0.0214441	G6pdx	chrX	-	74409483	74429194	3080	protein_coding	glucose-6-phosphate_dehydrogenase_X-linked
ENSMUSG00000004151	431.537	531.329	186.943	325.017	-0.782099	0.00116532	0.0215209	Etv1	chr12	+	38779380	38868215	5889	protein_coding	ets_variant_1
ENSMUSG00000055491	202.252	194.196	350.163	339.601	0.70821	0.00116921	0.021567	Pprc1	chr19	+	46044886	46072915	7516	protein_coding	peroxisome_proliferative_activated_receptor_gamma_coactivator-related_1
ENSMUSG00000016496	365.455	196.168	149.934	115.631	-0.873952	0.0011814	0.0217658	Cd274	chr19	+	29367455	29388095	3622	protein_coding	CD274_antigen
ENSMUSG00000043088	175.218	186.31	393.815	275.014	0.766578	0.00118404	0.0217885	Il17re	chr6	+	113458484	113470758	5868	protein_coding	interleukin_17_receptor_E
ENSMUSG00000079677	205.256	270.101	534.259	347.934	0.769107	0.00119627	0.0219876	Fdx1l	chr9	-	21067520	21073514	782	protein_coding	ferredoxin_1-like
ENSMUSG00000085180	181.226	233.627	410.896	333.35	0.737617	0.00119842	0.0220009	AI838599	chr4	+	3242055	3258092	4243	lincRNA	expressed_sequence_AI838599
ENSMUSG00000031253	100.125	75.9042	30.3664	33.335	-1.02024	0.00120972	0.0221821	Srpx2	chrX	+	133908426	133932446	2922	protein_coding	sushi-repeat-containing_protein_X-linked_2
ENSMUSG00000032035	795.991	671.309	317.899	516.693	-0.718498	0.00122132	0.0223683	Ets1	chr9	+	32636221	32757820	8476	protein_coding	E26_avian_leukemia_oncogene_1_5'_domain
ENSMUSG00000028076	102.127	88.7192	238.187	160.425	0.865228	0.0012244	0.0223981	Cd1d1	chr3	-	86995834	86999441	2570	protein_coding	CD1d1_antigen
ENSMUSG00000039878	711.886	746.227	1264.95	1010.47	0.592777	0.0012332	0.0225063	Slc39a5	chr10	-	128395934	128401224	2141	protein_coding	solute_carrier_family_39_(metal_ion_transporter)_member_5
ENSMUSG00000029003	153.191	168.566	287.532	291.682	0.739981	0.00123322	0.0225063	Mad2l2	chr4	+	148130384	148145699	2622	protein_coding	MAD2_mitotic_arrest_deficient-like_2
ENSMUSG00000079429	36.0449	46.3311	125.262	87.5045	0.990688	0.00123712	0.0225509	Mroh2a	chr1	+	88226986	88262289	8492	protein_coding	maestro_heat-like_repeat_family_member_2A
ENSMUSG00000076614	26.0324	11.8292	0	0	-0.984152	0.00124006	0.0225779	Ighg1	chr12	-	113325240	113330523	2592	IG_C_gene	immunoglobulin_heavy_constant_gamma_1_(G1m_marker)
ENSMUSG00000041308	376.469	337.133	151.832	233.345	-0.767266	0.00125636	0.0228477	Sntb2	chr8	+	106935750	107014192	4423	protein_coding	syntrophin_basic_2
ENSMUSG00000028716	7174.93	7692.94	12379.1	9699.45	0.53496	0.00128094	0.0232674	Pdzk1ip1	chr4	+	115088708	115093899	1778	protein_coding	PDZK1_interacting_protein_1
ENSMUSG00000038489	536.668	521.472	876.831	773.998	0.592118	0.00128415	0.0232984	Polr2l	chr7	-	141471860	141475132	1650	protein_coding	polymerase_(RNA)_II_(DNA_directed)_polypeptide_L
ENSMUSG00000035478	1203.5	1451.05	2362.89	1792.8	0.595854	0.00129233	0.0234193	Mbd3	chr10	-	80392539	80399550	1987	protein_coding	methyl-CpG_binding_domain_protein_3
ENSMUSG00000059089	153.191	153.78	85.4056	46.8774	-0.930646	0.00129544	0.0234239	Fcgr4	chr1	+	171018920	171029761	1256	protein_coding	Fc_receptor_IgG_low_affinity_IV
ENSMUSG00000043391	585.729	589.49	350.163	382.311	-0.623075	0.00129561	0.0234239	2510009E07Rik	chr16	-	21649045	21694665	5164	protein_coding	RIKEN_cDNA_2510009E07_gene
ENSMUSG00000021200	37.0461	154.766	18.0301	31.2516	-1.09513	0.00129996	0.0234751	Asb2	chr12	-	103321142	103356001	3542	protein_coding	ankyrin_repeat_and_SOCS_box-containing_2
ENSMUSG00000045767	1865.32	1746.78	868.29	1345.9	-0.641035	0.00130676	0.0235705	B230219D22Rik	chr13	+	55693124	55703499	4651	protein_coding	RIKEN_cDNA_B230219D22_gene
ENSMUSG00000040829	204.254	201.097	382.427	323.975	0.708401	0.00131507	0.0236765	Zmynd15	chr11	+	70459433	70466202	4409	protein_coding	zinc_finger_MYND-type_containing_15
ENSMUSG00000048707	488.608	527.386	797.119	782.332	0.587689	0.00131612	0.0236765	Tprn	chr2	+	25262618	25269885	2932	protein_coding	taperin
ENSMUSG00000031101	71.0885	59.1461	25.6217	5.2086	-1.09956	0.00131723	0.0236765	Sash3	chrX	+	48146436	48161565	2677	protein_coding	SAM_and_SH3_domain_containing_3
ENSMUSG00000044934	597.744	519.5	260.013	384.395	-0.703748	0.00132358	0.0237574	Zfp367	chr13	-	64133022	64153202	5454	protein_coding	zinc_finger_protein_367
ENSMUSG00000027809	3525.39	2974.06	1912.14	2375.12	-0.55906	0.0013248	0.0237574	Etfdh	chr3	-	79603788	79629500	7505	protein_coding	electron_transferring_flavoprotein_dehydrogenase
ENSMUSG00000041702	461.575	409.094	141.394	295.848	-0.826994	0.00133387	0.0238923	Btbd7	chr12	-	102784656	102878406	4298	protein_coding	BTB_(POZ)_domain_containing_7
ENSMUSG00000029634	1889.35	1763.54	915.738	1360.49	-0.62309	0.00134256	0.0240203	Rnf6	chr5	-	146209192	146221555	4022	protein_coding	ring_finger_protein_(C3H2C3_type)_6
ENSMUSG00000046491	107.133	79.8473	19.928	43.7522	-1.03671	0.00134472	0.0240245	C1qtnf2	chr11	+	43474276	43491525	1308	protein_coding	C1q_and_tumor_necrosis_factor_related_protein_2
ENSMUSG00000053977	118.147	95.6196	29.4175	52.086	-0.994243	0.00134591	0.0240245	Cd8a	chr6	+	71373427	71379173	3637	protein_coding	CD8_antigen_alpha_chain
ENSMUSG00000097415	273.34	230.67	111.976	151.049	-0.794876	0.0013531	0.0241251	AU020206	chr7	-	75769038	75782099	3189	lincRNA	expressed_sequence_AU020206
ENSMUSG00000028780	1086.35	1162.22	679.449	789.624	-0.570095	0.00135867	0.0241817	Sema3c	chr5	+	17574281	17730268	7140	protein_coding	sema_domain_immunoglobulin_domain_(Ig)_short_basic_domain_secreted_(semaphorin)_3C
ENSMUSG00000033174	1251.56	1181.94	2115.21	1624.04	0.574451	0.0013594	0.0241817	Mgll	chr6	+	88724412	88828360	5077	protein_coding	monoglyceride_lipase
ENSMUSG00000026628	27.0337	52.2457	136.649	83.3376	1.01546	0.00136638	0.024278	Atf3	chr1	-	191170296	191218039	2154	protein_coding	activating_transcription_factor_3
ENSMUSG00000019889	2701.36	2521.6	1543.94	1932.39	-0.548435	0.001372	0.0243499	Ptprk	chr10	+	28074820	28597397	6177	protein_coding	protein_tyrosine_phosphatase_receptor_type_K
ENSMUSG00000053559	612.763	685.109	1091.29	925.047	0.586805	0.00137364	0.024351	Smagp	chr15	-	100621342	100636865	1142	protein_coding	small_cell_adhesion_glycoprotein
ENSMUSG00000042834	317.395	301.645	157.526	189.593	-0.730067	0.00137812	0.0244025	Nrep	chr18	-	33437019	33464029	2513	protein_coding	neuronal_regeneration_related_protein
ENSMUSG00000037887	73.091	72.9469	155.628	152.091	0.866969	0.00139367	0.0246271	Dusp8	chr7	-	142079490	142095843	4870	protein_coding	dual_specificity_phosphatase_8
ENSMUSG00000079056	57.071	68.018	17.0811	20.8344	-1.06359	0.00139429	0.0246271	Kcnip3	chr2	-	127456498	127522094	3546	protein_coding	Kv_channel_interacting_protein_3_calsenilin
ENSMUSG00000030237	42.0524	22.6727	79.7119	104.172	1.02221	0.00139558	0.0246271	Slco1a4	chr6	-	141805440	141856199	6414	protein_coding	solute_carrier_organic_anion_transporter_family_member_1a4
ENSMUSG00000057074	163.203	608.219	43.6517	25.0013	-1.04375	0.00140123	0.0246986	Ces1g	chr8	-	93302369	93337308	2388	protein_coding	carboxylesterase_1G
ENSMUSG00000004610	94.1172	110.406	267.604	161.467	0.864328	0.00140694	0.0247711	Etfb	chr7	+	43444083	43457800	1164	protein_coding	electron_transferring_flavoprotein_beta_polypeptide
ENSMUSG00000028005	195.243	151.808	26.5706	97.9217	-1.01626	0.00142047	0.024964	Gucy1b3	chr3	-	82032006	82074689	3927	protein_coding	guanylate_cyclase_1_soluble_beta_3
ENSMUSG00000020241	639.796	426.838	295.124	316.683	-0.707348	0.00142112	0.024964	Col6a2	chr10	-	76595762	76623630	8326	protein_coding	collagen_type_VI_alpha_2
ENSMUSG00000040260	551.687	422.895	173.658	331.267	-0.799955	0.00142424	0.0249666	Daam2	chr17	-	49456022	49564337	6045	protein_coding	dishevelled_associated_activator_of_morphogenesis_2
ENSMUSG00000032932	838.043	632.864	379.58	497.942	-0.668476	0.0014245	0.0249666	Hspa13	chr16	-	75755190	75766821	5894	protein_coding	heat_shock_protein_70_family_member_13
ENSMUSG00000029359	208.259	276.015	520.974	357.31	0.744896	0.00142922	0.0250154	Tesc	chr5	+	118027743	118061878	1591	protein_coding	tescalcin
ENSMUSG00000029363	163.203	161.666	289.43	288.556	0.726574	0.00143051	0.0250154	Rfc5	chr5	-	117378103	117389047	4669	protein_coding	replication_factor_C_(activator_1)_5
ENSMUSG00000034227	4.00499	10.8435	49.3454	31.2516	1.09396	0.00143662	0.0250719	Foxj1	chr11	-	116330704	116335399	2623	protein_coding	forkhead_box_J1
ENSMUSG00000058571	184.229	120.264	55.9881	77.0873	-0.920543	0.00143699	0.0250719	Gpc6	chr14	+	116925297	117979529	9428	protein_coding	glypican_6
ENSMUSG00000000567	20.0249	20.7011	73.0692	57.2946	1.0544	0.00144271	0.0251434	Sox9	chr11	+	112782224	112787760	4135	protein_coding	SRY_(sex_determining_region_Y)-box_9
ENSMUSG00000005615	2292.85	2087.86	1169.11	1635.5	-0.592511	0.00144891	0.0252231	Pcyt1a	chr16	+	32430921	32475070	5751	protein_coding	phosphate_cytidylyltransferase_1_choline_alpha_isoform
ENSMUSG00000009292	52.0648	67.0323	16.1322	18.751	-1.06715	0.00145242	0.0252494	Trpm2	chr10	-	77907722	77970563	12323	protein_coding	transient_receptor_potential_cation_channel_subfamily_M_member_2
ENSMUSG00000039886	1065.33	1147.43	1808.7	1520.91	0.549782	0.00145368	0.0252494	Tmem120a	chr5	-	135735485	135744448	1730	protein_coding	transmembrane_protein_120A
ENSMUSG00000028132	456.568	465.283	190.739	317.725	-0.744941	0.00145649	0.0252698	Tmem56	chr3	-	121201761	121283098	7874	protein_coding	transmembrane_protein_56
ENSMUSG00000031229	2165.7	1853.25	1161.52	1463.62	-0.56973	0.00146086	0.0253172	Atrx	chrX	-	105797615	105929403	21757	protein_coding	alpha_thalassemia/mental_retardation_syndrome_X-linked
ENSMUSG00000032011	132.165	75.9042	25.6217	47.9191	-1.01879	0.00147072	0.0254537	Thy1	chr9	+	44043384	44048579	1735	protein_coding	thymus_cell_antigen_1_theta
ENSMUSG00000055003	29.0361	30.5588	82.5587	81.2542	1.00709	0.00147202	0.0254537	Lrtm2	chr6	-	119315133	119330766	4102	protein_coding	leucine-rich_repeats_and_transmembrane_domains_2
ENSMUSG00000022797	2875.58	2721.71	1433.86	2117.82	-0.602216	0.00147537	0.0254831	Tfrc	chr16	+	32608920	32632794	6185	protein_coding	transferrin_receptor
ENSMUSG00000020232	570.71	645.679	1124.51	831.292	0.624128	0.00147861	0.0255106	Hmg20b	chr10	-	81346048	81350480	3149	protein_coding	high_mobility_group_20B
ENSMUSG00000056648	613.764	634.835	1086.55	865.669	0.59334	0.00149674	0.0257699	Hoxb8	chr11	+	96281905	96285315	2635	protein_coding	homeobox_B8
ENSMUSG00000032577	344.429	306.574	582.656	487.525	0.647622	0.00149697	0.0257699	Mapkapk3	chr9	-	107254927	107289877	5542	protein_coding	mitogen-activated_protein_kinase-activated_protein_kinase_3
ENSMUSG00000069805	13462.8	13626.3	7544.16	10410.9	-0.552496	0.00150841	0.0259379	Fbp1	chr13	-	62864753	62888282	1702	protein_coding	fructose_bisphosphatase_1
ENSMUSG00000057322	2240.79	2159.82	3003.43	3381.42	0.506186	0.0015122	0.025951	Rpl38	chr11	+	114668524	114672331	542	protein_coding	ribosomal_protein_L38
ENSMUSG00000026895	2102.62	2329.37	3833.76	2898.06	0.560318	0.00151253	0.025951	Ndufa8	chr2	-	36036326	36049406	861	protein_coding	NADH_dehydrogenase_(ubiquinone)_1_alpha_subcomplex_8
ENSMUSG00000026068	42.0524	31.5446	6.64266	7.29204	-1.08911	0.00151664	0.0259928	Il18rap	chr1	+	40515362	40551705	6752	protein_coding	interleukin_18_receptor_accessory_protein
ENSMUSG00000022197	1531.91	1560.47	875.882	1138.6	-0.572583	0.00152753	0.0261505	Pdzd2	chr15	-	12359711	12739924	21645	protein_coding	PDZ_domain_containing_2
ENSMUSG00000041445	569.709	484.012	242.931	362.519	-0.705302	0.00153382	0.0262223	Mmrn2	chr14	+	34375504	34404287	3935	protein_coding	multimerin_2
ENSMUSG00000033634	641.799	820.16	1526.86	957.341	0.681131	0.00153512	0.0262223	Cml2	chr6	-	85865422	85869158	3301	protein_coding	camello-like_2
ENSMUSG00000029456	1187.48	1531.88	852.158	907.338	-0.579943	0.00154617	0.026382	Acad10	chr5	-	121621026	121660514	6068	protein_coding	acyl-Coenzyme_A_dehydrogenase_family_member_10
ENSMUSG00000024073	3334.15	3295.43	1803.01	2516.8	-0.572008	0.00155592	0.0265192	Birc6	chr17	+	74528295	74703356	28830	protein_coding	baculoviral_IAP_repeat-containing_6
ENSMUSG00000041697	10028.5	10364.4	16990	13103.8	0.526324	0.00156729	0.0266371	Cox6a1	chr5	-	115345642	115348981	702	protein_coding	cytochrome_c_oxidase_subunit_VIa_polypeptide_1
ENSMUSG00000034648	192.239	162.652	70.2224	100.005	-0.856855	0.00156845	0.0266371	Lrrn1	chr6	+	107529768	107570214	3700	protein_coding	leucine_rich_repeat_protein_1_neuronal
ENSMUSG00000015340	266.332	235.599	158.475	87.5045	-0.838737	0.00156859	0.0266371	Cybb	chrX	-	9435252	9487771	5808	protein_coding	cytochrome_b-245_beta_polypeptide
ENSMUSG00000070604	93.1159	92.6623	200.229	169.8	0.822087	0.00156972	0.0266371	Vsig10l	chr7	+	43463151	43472019	4075	protein_coding	V-set_and_immunoglobulin_domain_containing_10_like
ENSMUSG00000043131	1454.81	1244.04	814.2	953.174	-0.566244	0.00157239	0.0266532	Mob1a	chr6	+	83326016	83343776	4794	protein_coding	MOB_kinase_activator_1A
ENSMUSG00000028959	1150.43	1334.73	2192.08	1655.29	0.581637	0.00159049	0.0269299	Fastk	chr5	-	24438440	24445287	4372	protein_coding	Fas-activated_serine/threonine_kinase
ENSMUSG00000036427	5609.98	6448.9	10435.6	7783.73	0.553753	0.0015922	0.0269299	Gpi1	chr7	-	34201330	34230336	6452	protein_coding	glucose_phosphate_isomerase_1
ENSMUSG00000022033	49.0611	20.7011	7.59161	1.04172	-1.06001	0.0016035	0.0270914	Pbk	chr14	+	65805837	65817822	1791	protein_coding	PDZ_binding_kinase
ENSMUSG00000043505	141.176	109.42	32.2643	66.6701	-0.969643	0.0016175	0.0272982	Gimap5	chr6	+	48746197	48754210	4149	protein_coding	GTPase_IMAP_family_member_5
ENSMUSG00000035697	266.332	283.901	156.577	151.049	-0.729239	0.0016256	0.027405	Hmha1	chr10	+	80016653	80031472	4478	protein_coding	histocompatibility_(minor)_HA-1
ENSMUSG00000030737	480.598	479.084	152.781	334.392	-0.813298	0.00163258	0.0274806	Slco2b1	chr7	-	99657804	99711340	5958	protein_coding	solute_carrier_organic_anion_transporter_family_member_2b1
ENSMUSG00000048368	71.0885	45.3454	5.69371	21.8761	-1.08034	0.00163364	0.0274806	Omd	chr13	+	49582766	49592609	1556	protein_coding	osteomodulin
ENSMUSG00000043631	131.163	101.534	29.4175	60.4198	-0.978892	0.00163812	0.0275262	Ecm2	chr13	+	49504810	49532789	3596	protein_coding	extracellular_matrix_protein_2_female_organ_and_adipocyte_specific
ENSMUSG00000091694	76.0947	11.8292	5.69371	6.25032	-1.06254	0.0016402	0.0275311	Apol11b	chr15	-	77633951	77643286	2458	protein_coding	apolipoprotein_L_11b
ENSMUSG00000030259	1051.31	943.381	469.731	730.246	-0.658251	0.0016454	0.0275886	Rassf8	chr6	+	145746748	145821079	5559	protein_coding	Ras_association_(RalGDS/AF-6)_domain_family_(N-terminal)_member_8
ENSMUSG00000021365	1158.44	878.32	518.127	717.745	-0.649164	0.00164792	0.027601	Nedd9	chr13	-	41309916	41487320	4712	protein_coding	neural_precursor_cell_expressed_developmentally_down-regulated_gene_9
ENSMUSG00000028487	347.433	423.881	148.985	259.388	-0.778601	0.00165351	0.0276645	Bnc2	chr4	-	84275095	84675275	8174	protein_coding	basonuclin_2
ENSMUSG00000041945	126.157	131.107	43.6517	67.7118	-0.920902	0.00165833	0.0277152	Mfsd9	chr1	-	40772038	40790687	5125	protein_coding	major_facilitator_superfamily_domain_containing_9
ENSMUSG00000030688	6972.68	7382.42	12216.8	9174.43	0.537428	0.00166023	0.0277172	Stard10	chr7	+	101317086	101346626	2383	protein_coding	START_domain_containing_10
ENSMUSG00000035545	2397.99	3076.58	4587.23	3734.57	0.560419	0.00166519	0.0277699	Leng8	chr7	+	4137039	4148177	6395	protein_coding	leukocyte_receptor_cluster_(LRC)_member_8
ENSMUSG00000022008	738.92	581.604	313.154	459.398	-0.686202	0.00167202	0.0278537	Gpalpp1	chr14	-	76086232	76110815	5448	protein_coding	GPALPP_motifs_containing_1
ENSMUSG00000018068	966.203	859.59	441.262	663.576	-0.651966	0.00167886	0.0279377	Ints2	chr11	-	86210681	86257575	10609	protein_coding	integrator_complex_subunit_2
ENSMUSG00000039653	72.0897	44.3596	10.4385	20.8344	-1.06754	0.00169369	0.0281541	Baat	chr4	-	49489422	49506557	1941	protein_coding	bile_acid-Coenzyme_A:_amino_acid_N-acyltransferase
ENSMUSG00000025059	13770.1	11893.3	6284.9	9871.34	-0.609351	0.00169562	0.028156	Gk	chrX	-	85701937	85776819	7743	protein_coding	glycerol_kinase
ENSMUSG00000022193	673.839	731.44	1379.77	914.63	0.638903	0.00170635	0.0283039	Psmb5	chr14	-	54614120	54617995	871	protein_coding	proteasome_(prosome_macropain)_subunit_beta_type_5
ENSMUSG00000021069	640.798	594.419	893.912	990.676	0.564226	0.00171358	0.0283934	Pygl	chr12	-	70190811	70231488	3828	protein_coding	liver_glycogen_phosphorylase
ENSMUSG00000061132	159.198	224.755	427.028	290.64	0.768007	0.00172217	0.028486	Blnk	chr19	-	40928927	40994535	5991	protein_coding	B_cell_linker
ENSMUSG00000055541	65.081	73.9327	28.4685	15.6258	-1.03738	0.00172285	0.028486	Lair1	chr7	-	4003402	4063204	7475	protein_coding	leukocyte-associated_Ig-like_receptor_1
ENSMUSG00000001155	211.263	253.343	479.22	340.642	0.716186	0.00173045	0.028581	Ftcd	chr10	+	76575648	76590338	3192	protein_coding	formiminotransferase_cyclodeaminase
ENSMUSG00000000275	1987.47	1613.7	1159.62	1239.65	-0.545466	0.00175327	0.028927	Trim25	chr11	+	88999376	89020293	5754	protein_coding	tripartite_motif-containing_25
ENSMUSG00000033938	1404.75	1446.12	2602.97	1828.22	0.585276	0.00175675	0.0289536	Ndufb7	chr8	+	83566671	83571626	4522	protein_coding	NADH_dehydrogenase_(ubiquinone)_1_beta_subcomplex_7
ENSMUSG00000024431	1947.42	1967.59	966.981	1484.45	-0.615028	0.0017737	0.0291945	Nr3c1	chr18	-	39410545	39491301	7425	protein_coding	nuclear_receptor_subfamily_3_group_C_member_1
ENSMUSG00000026123	4850.04	5176.27	2797.51	3836.65	-0.553389	0.00177815	0.0291945	Plekhb2	chr1	+	34849976	34879580	7987	protein_coding	pleckstrin_homology_domain_containing_family_B_(evectins)_member_2
ENSMUSG00000039316	116.145	144.908	43.6517	68.7535	-0.921019	0.0017789	0.0291945	Rftn1	chr17	-	49992257	50190674	4504	protein_coding	raftlin_lipid_raft_linker_1
ENSMUSG00000059013	309.385	251.371	145.189	164.592	-0.738995	0.00177891	0.0291945	Sh2d3c	chr2	+	32721055	32755512	5233	protein_coding	SH2_domain_containing_3C
ENSMUSG00000024087	1039.29	735.384	89.2014	255.221	-1.07065	0.0018028	0.0295536	Cyp1b1	chr17	-	79706953	79715041	5128	protein_coding	cytochrome_P450_family_1_subfamily_b_polypeptide_1
ENSMUSG00000056342	1586.98	1406.69	692.734	1121.93	-0.649121	0.00180491	0.0295536	Usp34	chr11	+	23306895	23490560	18453	protein_coding	ubiquitin_specific_peptidase_34
ENSMUSG00000024472	681.849	595.404	325.49	447.94	-0.650397	0.00180652	0.0295536	Dcp2	chr18	+	44380502	44424969	8702	protein_coding	decapping_mRNA_2
ENSMUSG00000020649	125.156	87.7334	51.2433	31.2516	-0.969401	0.00181454	0.0296535	Rrm2	chr12	+	24708241	24714146	2771	protein_coding	ribonucleotide_reductase_M2
ENSMUSG00000027366	2470.07	2103.63	1325.68	1688.63	-0.557841	0.00181725	0.0296664	Sppl2a	chr2	-	126890391	126933235	8665	protein_coding	signal_peptide_peptidase_like_2A
ENSMUSG00000072662	215.268	200.111	81.6098	126.048	-0.822316	0.00182013	0.0296822	Mansc4	chr6	-	147075060	147087032	1278	protein_coding	MANSC_domain_containing_4
ENSMUSG00000021196	991.234	872.405	1593.29	1262.56	0.569091	0.00182314	0.0296895	Pfkp	chr13	-	6579768	6648777	9395	protein_coding	phosphofructokinase_platelet
ENSMUSG00000026473	12358.4	15058.6	9322.49	9692.16	-0.49776	0.00182442	0.0296895	Glul	chr1	+	153899944	153909723	3323	protein_coding	glutamate-ammonia_ligase_(glutamine_synthetase)
ENSMUSG00000054499	475.592	473.169	728.794	731.287	0.573585	0.001828	0.0297166	Dedd2	chr7	-	25199915	25220615	5981	protein_coding	death_effector_domain-containing_DNA_binding_protein_2
ENSMUSG00000023051	298.371	298.688	556.085	433.355	0.653556	0.0018359	0.029796	Tarbp2	chr15	+	102518192	102523676	4549	protein_coding	TAR_(HIV)_RNA_binding_protein_2
ENSMUSG00000031960	1963.44	1984.35	3254.9	2589.72	0.529223	0.00183864	0.029796	Aars	chr8	+	111033144	111057664	9282	protein_coding	alanyl-tRNA_synthetase
ENSMUSG00000044786	759.946	1179.97	447.905	664.617	-0.703922	0.00183867	0.029796	Zfp36	chr7	-	28376784	28380253	3470	protein_coding	zinc_finger_protein_36
ENSMUSG00000034021	840.046	650.607	344.469	527.11	-0.685316	0.0018422	0.0298195	Pds5b	chr5	+	150673739	150810690	9839	protein_coding	PDS5_regulator_of_cohesion_maintenance_homolog_B_(S._cerevisiae)
ENSMUSG00000041782	2012.51	1792.13	3027.15	2567.84	0.5213	0.00184397	0.0298195	Lad1	chr1	+	135818598	135833342	3400	protein_coding	ladinin
ENSMUSG00000066324	2132.65	1785.23	1007.79	1462.57	-0.607013	0.00185083	0.0298993	Impad1	chr4	-	4762484	4793355	6543	protein_coding	inositol_monophosphatase_domain_containing_1
ENSMUSG00000004187	219.273	244.471	468.782	338.559	0.702197	0.00185983	0.0300044	Kifc2	chr15	+	76660641	76668196	3143	protein_coding	kinesin_family_member_C2
ENSMUSG00000021709	4198.23	3789.3	2045.94	3062.66	-0.591279	0.00186122	0.0300044	Erbb2ip	chr13	-	103818787	103920514	7939	protein_coding	Erbb2_interacting_protein
ENSMUSG00000027887	951.184	1023.23	1326.63	1671.96	0.558217	0.00186708	0.0300676	Sypl2	chr3	-	108211472	108226648	4377	protein_coding	synaptophysin-like_2
ENSMUSG00000046532	1268.58	1242.07	729.743	917.755	-0.562713	0.00187018	0.0300682	Ar	chrX	+	98149721	98323215	9096	protein_coding	androgen_receptor
ENSMUSG00000029270	417.52	431.767	236.289	276.056	-0.653643	0.00187101	0.0300682	Fam69a	chr5	-	107908053	107987085	2892	protein_coding	family_with_sequence_similarity_69_member_A
ENSMUSG00000039041	1047.3	1181.94	1787.82	1537.58	0.53791	0.00187428	0.0300896	Adrm1	chr2	+	180171485	180176286	4457	protein_coding	adhesion_regulating_molecule_1
ENSMUSG00000014164	543.677	549.073	315.052	366.685	-0.618404	0.00188064	0.0301604	Klhl3	chr13	-	58004221	58113592	3329	protein_coding	kelch-like_3
ENSMUSG00000024140	3375.2	2763.11	1496.5	2320.95	-0.621522	0.00188549	0.0302069	Epas1	chr17	+	86753907	86833410	5309	protein_coding	endothelial_PAS_domain_protein_1
ENSMUSG00000022893	994.238	756.085	1283.93	1418.82	0.577048	0.00189339	0.0302513	Adamts1	chr16	-	85793827	85803113	5302	protein_coding	a_disintegrin-like_and_metallopeptidase_(reprolysin_type)_with_thrombospondin_type_1_motif_1
ENSMUSG00000028071	40.0499	30.5588	8.54056	4.16688	-1.064	0.00189468	0.0302513	Sh2d2a	chr3	+	87846755	87855722	5939	protein_coding	SH2_domain_containing_2A
ENSMUSG00000026701	2553.18	2710.86	4128.89	3502.26	0.50407	0.00189848	0.0302513	Prdx6	chr1	-	161240112	161251219	4804	protein_coding	peroxiredoxin_6
ENSMUSG00000061286	280.349	315.446	599.737	417.73	0.683246	0.00189941	0.0302513	Exosc5	chr7	+	25659164	25671368	6268	protein_coding	exosome_component_5
ENSMUSG00000038393	7266.05	9178.49	5244.85	5928.43	-0.521983	0.0019041	0.0302513	Txnip	chr3	+	96557957	96561883	3123	protein_coding	thioredoxin_interacting_protein
ENSMUSG00000057836	12.015	4.92884	35.1112	46.8774	1.06695	0.00190479	0.0302513	Xlr3a	chrX	-	73086293	73097095	4045	protein_coding	X-linked_lymphocyte-regulated_3A
ENSMUSG00000023087	601.749	440.639	335.929	279.181	-0.674556	0.00190487	0.0302513	Noct	chr3	+	51224447	51251644	10658	protein_coding	nocturnin
ENSMUSG00000021763	438.546	433.738	237.238	288.556	-0.654314	0.00190699	0.0302513	BC067074	chr13	+	113317084	113379711	8410	protein_coding	cDNA_sequence_BC067074
ENSMUSG00000029309	1264.57	998.584	708.866	760.456	-0.574285	0.00190725	0.0302513	Sparcl1	chr5	-	104079111	104113733	2937	protein_coding	SPARC-like_1
ENSMUSG00000000787	6279.82	4679.44	2459.68	4127.29	-0.656781	0.00190781	0.0302513	Ddx3x	chrX	+	13280970	13294052	5277	protein_coding	DEAD/H_(Asp-Glu-Ala-Asp/His)_box_polypeptide_3_X-linked
ENSMUSG00000000290	266.332	311.503	188.841	73.9621	-0.883564	0.00191087	0.0302688	Itgb2	chr10	+	77530252	77565708	3052	protein_coding	integrin_beta_2
ENSMUSG00000052496	6.00748	7.88615	31.3154	40.6271	1.06519	0.00191447	0.0302948	Pkdrej	chr15	-	85814676	85821733	7058	protein_coding	polycystic_kidney_disease_(polycystin)_and_REJ_(sperm_receptor_for_egg_jelly_homolog_sea_urchin)
ENSMUSG00000090150	2141.67	2101.66	1174.8	1604.25	-0.564655	0.00191653	0.0302964	Acad11	chr9	+	104063377	104127656	9351	protein_coding	acyl-Coenzyme_A_dehydrogenase_family_member_11
ENSMUSG00000029581	232.289	169.552	111.976	88.5462	-0.820025	0.00192281	0.0303556	Fscn1	chr5	+	142960343	142973185	3012	protein_coding	fascin_actin-bundling_protein_1
ENSMUSG00000075010	238.297	109.42	89.2014	51.0443	-0.948942	0.0019242	0.0303556	AW112010	chr19	-	11047617	11050566	770	lincRNA	expressed_sequence_AW112010
ENSMUSG00000027863	25.0312	25.63	0	4.16688	-1.00888	0.00192705	0.0303697	Cd2	chr3	-	101275899	101287939	1741	protein_coding	CD2_antigen
ENSMUSG00000022829	157.196	151.808	37.0091	90.6296	-0.939626	0.00193382	0.0304454	Stxbp5l	chr16	-	37114942	37384962	8521	protein_coding	syntaxin_binding_protein_5-like
ENSMUSG00000022769	374.466	347.976	824.638	463.565	0.723836	0.00195165	0.0306948	Sdf2l1	chr16	-	17130138	17132383	1108	protein_coding	stromal_cell-derived_factor_2-like_1
ENSMUSG00000038145	1500.87	1577.23	853.107	1149.02	-0.572289	0.00196012	0.0307967	Snrk	chr9	+	122117283	122169702	5763	protein_coding	SNF_related_kinase
ENSMUSG00000019487	521.649	489.927	874.933	708.37	0.592028	0.00197584	0.0309816	Trip10	chr17	+	57249451	57263697	2290	protein_coding	thyroid_hormone_receptor_interactor_10
ENSMUSG00000027907	1569.95	1794.1	2903.79	2200.11	0.557009	0.00197589	0.0309816	S100a11	chr3	+	93520488	93526287	511	protein_coding	S100_calcium_binding_protein_A11
ENSMUSG00000032393	2094.61	2017.87	997.347	1569.87	-0.617109	0.00197977	0.0309904	Dpp8	chr9	+	65032458	65082650	4968	protein_coding	dipeptidylpeptidase_8
ENSMUSG00000060126	16353.4	17727.1	26535.5	22247	0.488497	0.00198404	0.0309904	Tpt1	chr14	+	75845093	75848525	2380	protein_coding	tumor_protein_translationally-controlled_1
ENSMUSG00000020859	3542.41	3261.91	1676.8	2618.88	-0.604869	0.00198434	0.0309904	Spag9	chr11	+	93996091	94126085	11209	protein_coding	sperm_associated_antigen_9
ENSMUSG00000032564	180.224	194.196	64.5287	113.547	-0.855753	0.00198549	0.0309904	Cpne4	chr9	+	104547286	105034544	5243	protein_coding	copine_IV
ENSMUSG00000074771	55.0686	67.0323	136.649	129.173	0.876957	0.00198646	0.0309904	Ankef1	chr2	+	136501910	136562091	7185	protein_coding	ankyrin_repeat_and_EF-hand_domain_containing_1
ENSMUSG00000040345	73.091	76.89	29.4175	23.9596	-0.995994	0.0020002	0.0311733	Arhgap9	chr10	+	127323727	127329943	1811	protein_coding	Rho_GTPase_activating_protein_9
ENSMUSG00000053835	160.199	112.378	71.1713	46.8774	-0.910406	0.00200222	0.0311734	H2-T24	chr17	-	36005695	36020560	2182	protein_coding	histocompatibility_2_T_region_locus_24
ENSMUSG00000075014	7.00873	12.815	59.7839	30.2099	1.06079	0.00202656	0.0315207	Gm10800	chr2	-	98666547	98667301	660	protein_coding	predicted_gene_10800
ENSMUSG00000024386	1439.79	1919.29	2939.85	2278.24	0.583208	0.00203035	0.031535	Proc	chr18	-	32123129	32139570	1566	protein_coding	protein_C
ENSMUSG00000027800	1052.31	981.826	495.352	754.205	-0.634007	0.00203156	0.031535	Tm4sf1	chr3	-	57285611	57301988	4163	protein_coding	transmembrane_4_superfamily_member_1
ENSMUSG00000056665	196.244	191.239	370.091	300.015	0.694278	0.00203799	0.0315775	Them6	chr15	+	74721204	74724639	1784	protein_coding	thioesterase_superfamily_member_6
ENSMUSG00000020205	29.0361	47.3169	93.9461	101.047	0.959492	0.00203838	0.0315775	Phlda1	chr10	+	111506286	111508645	2205	protein_coding	pleckstrin_homology-like_domain_family_A_member_1
ENSMUSG00000036764	2766.44	2824.23	1790.67	2074.06	-0.501164	0.00204458	0.0316419	Dnajc12	chr10	+	63382443	63408840	2740	protein_coding	DnaJ_heat_shock_protein_family_(Hsp40)_member_C12
ENSMUSG00000008763	1512.88	1256.86	654.776	1032.34	-0.64247	0.00205445	0.0317629	Man1a2	chr3	-	100562208	100685503	7969	protein_coding	mannosidase_alpha_class_1A_member_2
ENSMUSG00000027306	111.138	101.534	34.1622	53.1277	-0.938998	0.00205897	0.0317956	Nusap1	chr2	+	119618298	119651244	4059	protein_coding	nucleolar_and_spindle_associated_protein_1
ENSMUSG00000040896	106.132	79.8473	12.3364	45.8357	-1.02924	0.00206131	0.0317956	Kcnd3	chr3	+	105452330	105674002	9587	protein_coding	potassium_voltage-gated_channel_Shal-related_family_member_3
ENSMUSG00000026456	333.415	358.82	567.473	530.235	0.605525	0.00206346	0.0317956	Cyb5r1	chr1	+	134405559	134411740	4437	protein_coding	cytochrome_b5_reductase_1
ENSMUSG00000025262	268.334	239.542	96.793	163.55	-0.799665	0.00206478	0.0317956	Fam120c	chrX	+	151344175	151471842	5823	protein_coding	family_with_sequence_similarity_120_member_C
ENSMUSG00000040488	412.514	329.247	174.607	243.762	-0.717729	0.0020725	0.0318727	Ltbp4	chr7	-	27305136	27337692	6463	protein_coding	latent_transforming_growth_factor_beta_binding_protein_4
ENSMUSG00000040048	2414.01	2577.79	4062.46	3260.58	0.517671	0.00207586	0.0318727	Ndufb10	chr17	-	24722060	24724478	1217	protein_coding	NADH_dehydrogenase_(ubiquinone)_1_beta_subcomplex_10
ENSMUSG00000028403	609.759	517.529	274.247	394.812	-0.668905	0.00207596	0.0318727	Zdhhc21	chr4	-	82798738	82859958	12972	protein_coding	zinc_finger_DHHC_domain_containing_21
ENSMUSG00000036073	330.411	416.98	708.866	531.277	0.653041	0.0020852	0.0319627	Galt	chr4	+	41755228	41758695	2471	protein_coding	galactose-1-phosphate_uridyl_transferase
ENSMUSG00000074227	3521.38	4073.2	6528.78	4878.37	0.545029	0.00208596	0.0319627	Spint2	chr7	-	29256323	29281912	4556	protein_coding	serine_protease_inhibitor_Kunitz_type_2
ENSMUSG00000020253	348.434	357.834	602.584	520.86	0.608882	0.00209383	0.0319877	Ppm1m	chr9	-	106194172	106199746	3485	protein_coding	protein_phosphatase_1M
ENSMUSG00000020085	428.533	380.507	743.029	565.654	0.626858	0.00209459	0.0319877	Aifm2	chr10	+	61715263	61739260	4121	protein_coding	apoptosis-inducing_factor_mitochondrion-associated_2
ENSMUSG00000000628	109.136	83.7903	252.421	151.049	0.849687	0.00209465	0.0319877	Hk2	chr6	-	82725025	82774454	5969	protein_coding	hexokinase_2
ENSMUSG00000060314	33.0411	48.3027	7.59161	10.4172	-1.05731	0.00209644	0.0319877	Zfp941	chr7	-	140807449	140822178	4715	protein_coding	zinc_finger_protein_941
ENSMUSG00000024766	481.6	607.234	238.187	381.269	-0.709635	0.00209793	0.0319877	Lipo1	chr19	-	33517740	33761951	3431	protein_coding	lipase_member_O1
ENSMUSG00000050100	197.246	200.111	480.169	267.722	0.769542	0.00211773	0.0322298	Hmx2	chr7	+	131548773	131558014	3216	protein_coding	H6_homeobox_2
ENSMUSG00000011256	102.127	61.1177	21.8259	34.3768	-1.00344	0.00211931	0.0322298	Adam19	chr11	+	46055992	46147343	7115	protein_coding	a_disintegrin_and_metallopeptidase_domain_19_(meltrin_beta)
ENSMUSG00000066842	65.081	39.4308	6.64266	18.751	-1.05434	0.00212005	0.0322298	Hmcn1	chr1	-	150562524	150993435	21191	protein_coding	hemicentin_1
ENSMUSG00000001280	1400.74	1248.97	700.326	986.509	-0.595323	0.00212597	0.0322564	Sp1	chr15	+	102406143	102436404	8325	protein_coding	trans-acting_transcription_factor_1
ENSMUSG00000002233	933.162	955.21	1632.2	1246.94	0.562098	0.00212597	0.0322564	Rhoc	chr3	+	104788375	104794459	1618	protein_coding	ras_homolog_gene_family_member_C
ENSMUSG00000040747	147.183	187.296	95.844	60.4198	-0.862408	0.00213319	0.0323246	Cd53	chr3	-	106759921	106790149	1742	protein_coding	CD53_antigen
ENSMUSG00000049799	3256.05	3142.63	1580	2474.08	-0.60026	0.00213465	0.0323246	Lrrc19	chr4	-	94636653	94650144	2848	protein_coding	leucine_rich_repeat_containing_19
ENSMUSG00000060470	125.156	121.25	341.622	169.8	0.843781	0.00214034	0.032348	Adgrg3	chr8	+	95017692	95045247	2436	protein_coding	adhesion_G_protein-coupled_receptor_G3
ENSMUSG00000041737	369.46	523.443	760.11	692.744	0.632273	0.00214037	0.032348	Tmem45b	chr9	-	31426199	31464238	1572	protein_coding	transmembrane_protein_45b
ENSMUSG00000041372	545.679	616.106	302.715	406.271	-0.640274	0.00215017	0.0324645	B4galnt3	chr6	-	120203073	120294559	3779	protein_coding	beta-14-N-acetyl-galactosaminyl_transferase_3
ENSMUSG00000025780	1131.41	1003.51	446.956	797.957	-0.685441	0.00216006	0.0325819	Itih5	chr2	+	10153571	10256529	7900	protein_coding	inter-alpha_(globulin)_inhibitor_H5
ENSMUSG00000021112	1801.24	1769.46	917.636	1359.44	-0.593207	0.00216511	0.03261	Mpp5	chr12	+	78748947	78840711	5512	protein_coding	membrane_protein_palmitoylated_5_(MAGUK_p55_subfamily_member_5)
ENSMUSG00000018566	471.587	476.126	816.098	664.617	0.589172	0.00216614	0.03261	Slc2a4	chr11	-	69942539	69948188	3478	protein_coding	solute_carrier_family_2_(facilitated_glucose_transporter)_member_4
ENSMUSG00000068587	2262.82	2284.03	1410.14	1696.96	-0.514541	0.00217729	0.032746	Mgam	chr6	+	40628831	40769123	8704	protein_coding	maltase-glucoamylase
ENSMUSG00000069662	852.061	747.213	459.292	563.57	-0.589955	0.00218535	0.0328354	Marcks	chr10	-	37133375	37138920	4048	protein_coding	myristoylated_alanine_rich_protein_kinase_C_substrate
ENSMUSG00000039518	23.0287	17.7438	65.4776	60.4198	1.01586	0.00219272	0.0329142	Cdsn	chr17	+	35552128	35557180	2678	protein_coding	corneodesmosin
ENSMUSG00000040407	1693.11	1675.81	999.245	1256.31	-0.53838	0.00220814	0.0331136	Akap9	chr5	+	3928054	4081310	21350	protein_coding	A_kinase_(PRKA)_anchor_protein_(yotiao)_9
ENSMUSG00000020522	589.734	519.5	294.175	384.395	-0.637251	0.00222002	0.0332595	Mfap3	chr11	+	57518664	57533815	5801	protein_coding	microfibrillar-associated_protein_3
ENSMUSG00000041624	64.0798	28.5873	3.7958	14.5841	-1.04903	0.00223228	0.0334107	Gucy1a2	chr9	+	3532354	3897342	5273	protein_coding	guanylate_cyclase_1_soluble_alpha_2
ENSMUSG00000045930	269.335	229.684	75.9161	162.508	-0.848613	0.00223772	0.0334599	Clec14a	chr12	-	58264720	58269258	4539	protein_coding	C-type_lectin_domain_family_14_member_a
ENSMUSG00000046756	1103.37	1180.95	1920.68	1509.45	0.544254	0.00225153	0.0336191	Mrps7	chr11	+	115603925	115608036	2072	protein_coding	mitchondrial_ribosomal_protein_S7
ENSMUSG00000046959	2328.9	2831.13	1556.28	1896.97	-0.538619	0.00225271	0.0336191	Slc26a1	chr5	-	108669878	108675569	4050	protein_coding	solute_carrier_family_26_(sulfate_transporter)_member_1
ENSMUSG00000050097	71.0885	132.093	275.196	166.675	0.871903	0.00226647	0.0337918	Ces2b	chr8	+	104831572	104840093	3408	protein_coding	carboxyesterase_2B
ENSMUSG00000030869	860.071	918.737	1441.46	1213.6	0.537244	0.00228232	0.0339954	Ndufab1	chr7	-	122085403	122101886	6883	protein_coding	NADH_dehydrogenase_(ubiquinone)_1_alpha/beta_subcomplex_1
ENSMUSG00000070348	1518.89	1638.35	833.179	1193.81	-0.585337	0.00229122	0.0340951	Ccnd1	chr7	-	144929931	144939925	4709	protein_coding	cyclin_D1
ENSMUSG00000042784	214.267	277.987	445.058	386.478	0.66933	0.00229343	0.0340953	Muc1	chr3	+	89229057	89233381	2346	protein_coding	mucin_1_transmembrane
ENSMUSG00000070327	1944.42	1267.7	1075.16	924.006	-0.618052	0.00229576	0.0340971	Rnf213	chr11	+	119393100	119487418	16888	protein_coding	ring_finger_protein_213
ENSMUSG00000027613	1050.31	990.698	1542.99	1436.53	0.511229	0.00230084	0.0341398	Eif6	chr2	-	155819832	155826925	2702	protein_coding	eukaryotic_translation_initiation_factor_6
ENSMUSG00000034438	97.1209	43.3738	24.6727	17.7092	-1.02539	0.00230769	0.0342087	Gbp8	chr5	-	105014150	105139540	3443	protein_coding	guanylate-binding_protein_8
ENSMUSG00000028273	1554.94	1505.27	893.912	1141.73	-0.54547	0.00231994	0.0343573	Pdlim5	chr3	-	142239590	142395696	8877	protein_coding	PDZ_and_LIM_domain_5
ENSMUSG00000029468	95.1184	85.7619	36.0601	36.4602	-0.942444	0.00232468	0.0343946	P2rx7	chr5	+	122643911	122691432	5970	protein_coding	purinergic_receptor_P2X_ligand-gated_ion_channel_7
ENSMUSG00000002984	562.7	590.476	1094.14	755.247	0.616426	0.00234542	0.0346684	Tomm40	chr7	-	19701313	19715438	4513	protein_coding	translocase_of_outer_mitochondrial_membrane_40_homolog_(yeast)
ENSMUSG00000035173	937.167	875.363	516.229	656.284	-0.576779	0.00235966	0.0348268	Ccdc186	chr19	-	56787481	56822190	6899	protein_coding	coiled-coil_domain_containing_186
ENSMUSG00000052566	943.174	1122.79	1710.96	1406.32	0.549338	0.00236065	0.0348268	Hook2	chr8	+	84990595	85003364	2617	protein_coding	hook_microtubule_tethering_protein_2
ENSMUSG00000030711	482.601	333.19	250.523	217.719	-0.697811	0.0023653	0.0348622	Sult1a1	chr7	-	126672865	126676432	1507	protein_coding	sulfotransferase_family_1A_phenol-preferring_member_1
ENSMUSG00000028001	585.729	495.842	869.239	791.707	0.569158	0.00237144	0.0348951	Fga	chr3	+	83026076	83033627	3010	protein_coding	fibrinogen_alpha_chain
ENSMUSG00000019539	333.415	344.033	182.199	216.678	-0.674541	0.00237204	0.0348951	Rcn3	chr7	-	45082914	45092213	1453	protein_coding	reticulocalbin_3_EF-hand_calcium_binding_domain
ENSMUSG00000028127	6316.86	5950.1	3958.07	4645.03	-0.48289	0.0023932	0.035173	Abcd3	chr3	-	121758774	121815302	6593	protein_coding	ATP-binding_cassette_sub-family_D_(ALD)_member_3
ENSMUSG00000032006	334.416	252.357	136.649	184.384	-0.741774	0.00240886	0.0353695	Pdgfd	chr9	+	6168612	6378843	3119	protein_coding	platelet-derived_growth_factor_D_polypeptide
ENSMUSG00000041592	63.0785	45.3454	16.1322	15.6258	-1.02587	0.00242017	0.0354782	Sdk2	chr11	-	113776374	114067046	15469	protein_coding	sidekick_homolog_2_(chicken)
ENSMUSG00000024232	99.1234	102.52	30.3664	51.0443	-0.938496	0.00242085	0.0354782	Bambi	chr18	+	3507957	3516404	5040	protein_coding	BMP_and_activin_membrane-bound_inhibitor
ENSMUSG00000027452	6057.54	5704.64	2938.9	4606.49	-0.585312	0.00243978	0.0357219	Acss1	chr2	-	150618105	150668500	4128	protein_coding	acyl-CoA_synthetase_short-chain_family_member_1
ENSMUSG00000042473	592.738	571.746	260.013	421.897	-0.679668	0.00244553	0.0357723	Tbc1d8b	chrX	+	139684996	139753405	5211	protein_coding	TBC1_domain_family_member_8B
ENSMUSG00000044583	62.0773	60.1319	21.8259	17.7092	-1.00736	0.00245018	0.0358064	Tlr7	chrX	-	167304929	167330558	4082	protein_coding	toll-like_receptor_7
ENSMUSG00000021731	204.254	190.253	357.754	311.474	0.672595	0.00245381	0.0358146	Mrps30	chr13	-	118380110	118387252	1590	protein_coding	mitochondrial_ribosomal_protein_S30
ENSMUSG00000020484	2357.94	1984.35	3554.77	2873.06	0.527079	0.00245537	0.0358146	Xbp1	chr11	+	5520659	5525893	3248	protein_coding	X-box_binding_protein_1
ENSMUSG00000023348	583.727	638.778	1074.21	824	0.581011	0.00248082	0.0361518	Trip6	chr5	-	137309654	137314404	2429	protein_coding	thyroid_hormone_receptor_interactor_6
ENSMUSG00000041440	446.556	477.112	265.706	306.266	-0.62298	0.00249814	0.036322	Gk5	chr9	+	96119362	96184608	8493	protein_coding	glycerol_kinase_5_(putative)
ENSMUSG00000102504	48.0598	30.5588	6.64266	10.4172	-1.03905	0.00249915	0.036322	Gm21955	chr4	+	42714926	42719893	4968	TEC	predicted_gene_21955
ENSMUSG00000028214	154.192	127.164	66.4266	67.7118	-0.844605	0.00249955	0.036322	Gem	chr4	+	11704457	11714752	2104	protein_coding	GTP_binding_protein_(gene_overexpressed_in_skeletal_muscle)
ENSMUSG00000060586	2947.67	1600.89	294.175	683.368	-1.03785	0.00251486	0.0365103	H2-Eb1	chr17	+	34305877	34316199	1184	protein_coding	histocompatibility_2_class_II_antigen_E_beta
ENSMUSG00000048234	942.173	891.135	491.557	676.076	-0.593138	0.00253599	0.0367826	Rnf149	chr1	-	39551296	39577405	2838	protein_coding	ring_finger_protein_149
ENSMUSG00000035890	501.624	530.344	892.014	709.411	0.580138	0.00254356	0.0368578	Rnf126	chr10	-	79758515	79766952	1639	protein_coding	ring_finger_protein_126
ENSMUSG00000037960	297.37	306.574	574.115	422.938	0.645303	0.00255558	0.0369973	Card19	chr13	-	49202951	49216026	804	protein_coding	caspase_recruitment_domain_family_member_19
ENSMUSG00000043467	311.388	287.844	117.67	202.094	-0.761796	0.00257454	0.0372369	Zbtb37	chr1	-	161002922	161034849	18814	protein_coding	zinc_finger_and_BTB_domain_containing_37
ENSMUSG00000027253	600.748	664.408	390.968	425.022	-0.578865	0.00260758	0.0376797	Lrp4	chr2	+	91457511	91513779	10504	protein_coding	low_density_lipoprotein_receptor-related_protein_4
ENSMUSG00000099757	36.0449	28.5873	6.64266	5.2086	-1.02869	0.00262176	0.0378492	BE692007	chr19	-	11470166	11484578	5236	processed_transcript	expressed_sequence_BE692007
ENSMUSG00000003541	376.469	367.692	777.191	483.358	0.67027	0.00263827	0.0380028	Ier3	chr17	+	35821684	35822923	1131	protein_coding	immediate_early_response_3
ENSMUSG00000018648	134.167	141.951	269.502	226.053	0.723474	0.00263969	0.0380028	Dusp14	chr11	-	84048041	84069261	1945	protein_coding	dual_specificity_phosphatase_14
ENSMUSG00000023921	5127.38	4686.34	2827.87	3797.07	-0.527365	0.00263977	0.0380028	Mut	chr17	+	40934685	40961989	3675	protein_coding	methylmalonyl-Coenzyme_A_mutase
ENSMUSG00000038608	259.323	234.613	126.21	148.966	-0.723721	0.00264701	0.0380717	Dock10	chr1	-	80501073	80758527	18267	protein_coding	dedicator_of_cytokinesis_10
ENSMUSG00000022361	986.228	877.334	482.067	689.619	-0.606423	0.00265128	0.0380977	Zhx1	chr15	-	58047003	58076541	6031	protein_coding	zinc_fingers_and_homeoboxes_1
ENSMUSG00000049470	2793.48	2587.64	1192.83	2096.98	-0.635164	0.00265937	0.0381784	Aff4	chr11	+	53350833	53421830	13450	protein_coding	AF4/FMR2_family_member_4
ENSMUSG00000037410	355.442	374.592	189.79	242.721	-0.666866	0.00266575	0.0381995	Tbc1d2b	chr9	-	90202027	90270804	8799	protein_coding	TBC1_domain_family_member_2B
ENSMUSG00000001418	1706.12	1903.52	2901.89	2377.2	0.512408	0.00266577	0.0381995	Glmp	chr3	+	88325023	88331313	6291	protein_coding	glycosylated_lysosomal_membrane_protein
ENSMUSG00000022474	375.467	355.863	652.878	513.568	0.609055	0.00269561	0.0385713	Pmm1	chr15	-	81951108	81960930	2776	protein_coding	phosphomannomutase_1
ENSMUSG00000026110	676.843	580.618	281.838	457.315	-0.674316	0.0026967	0.0385713	Mgat4a	chr1	-	37439340	37541016	12881	protein_coding	mannoside_acetylglucosaminyltransferase_4_isoenzyme_A
ENSMUSG00000030451	1751.18	1662.99	900.554	1307.36	-0.575726	0.0027011	0.0385986	Herc2	chr7	+	56050196	56231800	16175	protein_coding	HECT_and_RLD_domain_containing_E3_ubiquitin_protein_ligase_2
ENSMUSG00000069895	1363.7	1238.13	625.359	990.676	-0.618731	0.00273849	0.0390968	Atxn1l	chr8	-	109726451	109737739	7526	protein_coding	ataxin_1-like
ENSMUSG00000020387	761.949	661.451	431.773	489.608	-0.574402	0.00274467	0.0391488	Jade2	chr11	-	51813455	51857653	10760	protein_coding	jade_family_PHD_finger_2
ENSMUSG00000056413	412.514	464.297	673.755	671.909	0.566794	0.00275829	0.0393069	Adap1	chr5	-	139271876	139325622	3292	protein_coding	ArfGAP_with_dual_PH_domains_1
ENSMUSG00000018417	361.45	317.418	155.628	229.178	-0.707861	0.00276943	0.0393944	Myo1b	chr1	-	51749765	51916071	10792	protein_coding	myosin_IB
ENSMUSG00000049791	2896.61	2786.77	1888.41	2108.44	-0.478803	0.00276952	0.0393944	Fzd4	chr7	+	89404355	89413134	6720	protein_coding	frizzled_class_receptor_4
ENSMUSG00000015092	1928.4	2122.36	3495.94	2569.92	0.539393	0.00277293	0.0394066	Edf1	chr2	+	25557847	25562082	1317	protein_coding	endothelial_differentiation-related_factor_1
ENSMUSG00000024669	18.0224	31.5446	0	4.16688	-0.96484	0.0027761	0.0394156	Cd5	chr19	-	10718143	10738974	2069	protein_coding	CD5_antigen
ENSMUSG00000038068	104.13	110.406	45.5496	48.9608	-0.887671	0.00279201	0.039605	Rnf144b	chr13	+	47122720	47247991	4694	protein_coding	ring_finger_protein_144B
ENSMUSG00000071657	790.985	953.238	1501.24	1167.77	0.563639	0.00280003	0.0396728	Bscl2	chr19	+	8837467	8848683	5897	protein_coding	Berardinelli-Seip_congenital_lipodystrophy_2_(seipin)
ENSMUSG00000059495	5887.33	5681.97	3011.97	4555.44	-0.562581	0.00280191	0.0396728	Arhgef12	chr9	-	42963842	43105718	10483	protein_coding	Rho_guanine_nucleotide_exchange_factor_(GEF)_12
ENSMUSG00000027009	149.186	141.951	78.7629	62.5032	-0.827851	0.00282053	0.0399	Itga4	chr2	+	79255426	79333123	13978	protein_coding	integrin_alpha_4
ENSMUSG00000005893	506.631	423.881	175.556	332.309	-0.740551	0.00282625	0.0399444	Nr2c2	chr6	+	92091390	92174294	14935	protein_coding	nuclear_receptor_subfamily_2_group_C_member_2
ENSMUSG00000027220	43.0536	25.63	8.54056	4.16688	-1.01876	0.00287134	0.0405446	Syt13	chr2	+	92915098	92956058	3761	protein_coding	synaptotagmin_XIII
ENSMUSG00000022253	2051.55	1865.07	873.035	1519.87	-0.634843	0.0028746	0.0405536	Nadk2	chr15	+	9071260	9110487	4345	protein_coding	NAD_kinase_2_mitochondrial
ENSMUSG00000006442	222.277	245.456	410.896	359.393	0.640832	0.0028831	0.0406364	Srm	chr4	+	148591503	148594993	1599	protein_coding	spermidine_synthase
ENSMUSG00000057286	2086.6	2180.52	3266.29	2823.06	0.482811	0.00289454	0.0407606	St6galnac2	chr11	-	116675303	116694868	7090	protein_coding	ST6_(alpha-N-acetyl-neuraminyl-23-beta-galactosyl-13)-N-acetylgalactosaminide_alpha-26-sialyltransferase_2
ENSMUSG00000053646	936.165	1068.57	1568.62	1379.24	0.518083	0.00291197	0.0409688	Plxnb1	chr9	+	109095389	109119917	9592	protein_coding	plexin_B1
ENSMUSG00000032125	414.516	369.663	166.066	275.014	-0.713796	0.00292065	0.0410536	Robo4	chr9	+	37401897	37414023	4107	protein_coding	roundabout_homolog_4_(Drosophila)
ENSMUSG00000036078	480.598	472.183	773.395	678.16	0.558382	0.00293086	0.0411597	Sigmar1	chr4	-	41738493	41756157	3136	protein_coding	sigma_non-opioid_intracellular_receptor_1
ENSMUSG00000020841	2731.4	2527.51	1547.74	2015.73	-0.522311	0.00294148	0.0412713	Cpd	chr11	-	76778424	76847018	8332	protein_coding	carboxypeptidase_D
ENSMUSG00000061411	213.265	171.524	302.715	357.31	0.679452	0.00295719	0.0414542	Nol4l	chr2	-	153407462	153529971	9083	protein_coding	nucleolar_protein_4-like
ENSMUSG00000034258	476.593	385.436	219.208	292.723	-0.662767	0.00296153	0.0414665	Mfsd7c	chr12	+	85746539	85813585	3435	protein_coding	major_facilitator_superfamily_domain_containing_7C
ENSMUSG00000017466	1108.38	1048.86	621.563	800.041	-0.554065	0.00296342	0.0414665	Timp2	chr11	-	118301069	118355740	3896	protein_coding	tissue_inhibitor_of_metalloproteinase_2
ENSMUSG00000003873	775.966	662.437	1472.77	892.754	0.639021	0.00299863	0.0418137	Bax	chr7	-	45461695	45466898	869	protein_coding	BCL2-associated_X_protein
ENSMUSG00000035112	1810.25	2148.98	3340.31	2560.55	0.533348	0.00300083	0.0418137	Wnk4	chr11	+	101260567	101277409	4148	protein_coding	WNK_lysine_deficient_protein_kinase_4
ENSMUSG00000003355	36.0449	36.4734	116.721	68.7535	0.939083	0.00300157	0.0418137	Fkbp11	chr15	-	98724373	98728198	731	protein_coding	FK506_binding_protein_11
ENSMUSG00000049858	1206.5	1175.04	780.038	850.043	-0.510425	0.0030032	0.0418137	Suox	chr10	-	128669887	128673918	2349	protein_coding	sulfite_oxidase
ENSMUSG00000032293	2305.87	2216.01	1109.32	1764.67	-0.593249	0.00300486	0.0418137	Ireb2	chr9	+	54863755	54912534	5808	protein_coding	iron_responsive_element_binding_protein_2
ENSMUSG00000029426	1265.58	1021.26	729.743	791.707	-0.542902	0.00300544	0.0418137	Scarb2	chr5	-	92441314	92506833	6285	protein_coding	scavenger_receptor_class_B_member_2
ENSMUSG00000026860	656.818	698.91	1161.52	903.171	0.557787	0.00300861	0.0418137	Sh3glb2	chr2	-	30344809	30359337	3990	protein_coding	SH3-domain_GRB2-like_endophilin_B2
ENSMUSG00000066097	3726.64	3725.22	2268.94	2876.19	-0.500215	0.00300985	0.0418137	Cyp2j11	chr4	-	96294508	96348662	1917	protein_coding	cytochrome_P450_family_2_subfamily_j_polypeptide_11
ENSMUSG00000000804	1346.68	1321.92	768.65	1005.26	-0.544136	0.00301882	0.0419007	Usp32	chr11	-	84984442	85140161	7680	protein_coding	ubiquitin_specific_peptidase_32
ENSMUSG00000041720	3048.8	3424.56	1969.07	2467.83	-0.508771	0.00302873	0.0420006	Pi4ka	chr16	-	17280351	17406314	11257	protein_coding	phosphatidylinositol_4-kinase_catalytic_alpha_polypeptide
ENSMUSG00000002983	110.137	121.25	281.838	169.8	0.788595	0.00303774	0.0420877	Relb	chr7	-	19606217	19629438	3885	protein_coding	avian_reticuloendotheliosis_viral_(v-rel)_oncogene_related_B
ENSMUSG00000024397	69.086	148.851	53.1413	25.0013	-0.965987	0.00304491	0.0421494	Aif1	chr17	-	35170991	35176068	1532	protein_coding	allograft_inflammatory_factor_1
ENSMUSG00000056091	131.163	97.5911	37.0091	60.4198	-0.901605	0.00305341	0.0422125	St3gal5	chr6	+	72097592	72154571	2618	protein_coding	ST3_beta-galactoside_alpha-23-sialyltransferase_5
ENSMUSG00000027878	938.168	1034.07	633.899	693.785	-0.529527	0.00305492	0.0422125	Notch2	chr3	+	98013527	98150361	10782	protein_coding	notch_2
ENSMUSG00000031825	526.656	458.382	196.433	356.268	-0.714845	0.00306745	0.0423478	Crispld2	chr8	+	119992438	120052793	4777	protein_coding	cysteine-rich_secretory_protein_LCCL_domain_containing_2
ENSMUSG00000066306	2832.53	2651.72	1869.43	2009.48	-0.471293	0.00307713	0.0424436	Numa1	chr7	+	101969843	102014959	7195	protein_coding	nuclear_mitotic_apparatus_protein_1
ENSMUSG00000024083	1558.94	1219.4	688.938	1042.76	-0.613496	0.00308457	0.0425083	Pja2	chr17	-	64281005	64331916	4740	protein_coding	praja_2_RING-H2_motif_containing
ENSMUSG00000029098	3021.76	3361.47	1970.02	2431.37	-0.50158	0.00311068	0.04283	Acox3	chr5	+	35583040	35615352	11521	protein_coding	acyl-Coenzyme_A_oxidase_3_pristanoyl
ENSMUSG00000022425	8145.14	6463.69	3415.27	5709.67	-0.61083	0.00312275	0.0429402	Enpp2	chr15	-	54838898	54920146	3473	protein_coding	ectonucleotide_pyrophosphatase/phosphodiesterase_2
ENSMUSG00000034371	5068.31	5241.33	7194	7049.32	0.442959	0.00312424	0.0429402	Tkfc	chr19	-	10592200	10604258	2253	protein_coding	triokinase_FMN_cyclase
ENSMUSG00000034171	1123.4	1160.25	1694.83	1580.29	0.48825	0.00313101	0.0429952	Faah	chr4	-	115967145	116017926	7834	protein_coding	fatty_acid_amide_hydrolase
ENSMUSG00000038774	574.715	491.899	260.962	381.269	-0.648401	0.00315826	0.0433308	Ascc3	chr10	+	50592669	50851202	7477	protein_coding	activating_signal_cointegrator_1_complex_subunit_3
ENSMUSG00000041959	1361.7	1288.4	2421.72	1648	0.566377	0.00318092	0.0436031	S100a10	chr3	+	93555080	93564643	1212	protein_coding	S100_calcium_binding_protein_A10_(calpactin)
ENSMUSG00000041193	222.277	168.566	83.5077	116.673	-0.787454	0.00318843	0.0436674	Pla2g5	chr4	-	138799244	138863482	2884	protein_coding	phospholipase_A2_group_V
ENSMUSG00000071112	4.00499	0.985769	30.3664	17.7092	0.962569	0.0032182	0.0440361	Spx	chr6	+	142413441	142419730	1767	protein_coding	spexin_hormone
ENSMUSG00000044819	770.96	724.54	527.617	457.315	-0.553117	0.0032283	0.0441353	Oxgr1	chr14	-	120019585	120042435	3732	protein_coding	oxoglutarate_(alpha-ketoglutarate)_receptor_1
ENSMUSG00000031508	464.578	509.642	835.077	668.784	0.57192	0.00323396	0.0441467	Ankrd10	chr8	-	11611583	11635754	3950	protein_coding	ankyrin_repeat_domain_10
ENSMUSG00000049241	124.155	85.7619	222.055	182.301	0.776581	0.00323484	0.0441467	Hcar1	chr5	-	123876736	123880020	3285	protein_coding	hydrocarboxylic_acid_receptor_1
ENSMUSG00000034957	863.074	852.69	1774.54	1032.34	0.63255	0.00324576	0.0442543	Cebpa	chr7	+	35119293	35121928	2636	protein_coding	CCAAT/enhancer_binding_protein_(C/EBP)_alpha
ENSMUSG00000022504	260.324	126.178	65.4776	107.297	-0.873614	0.0032498	0.0442543	Ciita	chr16	+	10488178	10527564	5254	protein_coding	class_II_transactivator
ENSMUSG00000031775	669.834	715.668	1039.1	995.884	0.515878	0.0032513	0.0442543	Pllp	chr8	-	94674895	94696242	1889	protein_coding	plasma_membrane_proteolipid
ENSMUSG00000068328	1116.39	1226.3	2063.97	1487.58	0.551805	0.00329316	0.0447846	Aup1	chr6	+	83054521	83057808	3276	protein_coding	ancient_ubiquitous_protein_1
ENSMUSG00000059851	669.834	761.014	1205.17	959.424	0.549401	0.00331577	0.0450526	Suv420h2	chr7	+	4740115	4747514	4001	protein_coding	suppressor_of_variegation_4-20_homolog_2_(Drosophila)
ENSMUSG00000042510	161.201	160.68	265.706	285.431	0.675598	0.00334521	0.0454127	AA986860	chr1	+	130731976	130744622	3640	protein_coding	expressed_sequence_AA986860
ENSMUSG00000028573	1780.22	1698.48	1079.91	1309.44	-0.505641	0.00336772	0.0456782	Fggy	chr4	+	95557507	95926939	5844	protein_coding	FGGY_carbohydrate_kinase_domain_containing
ENSMUSG00000024989	24.0299	8.87192	0	0	-0.861987	0.00338787	1	Cep55	chr19	+	38055025	38074425	2778	protein_coding	centrosomal_protein_55
ENSMUSG00000000340	2982.71	2734.52	1738.48	2194.9	-0.50358	0.0034011	0.0460905	Dbt	chr3	+	116513070	116549981	3348	protein_coding	dihydrolipoamide_branched_chain_transacylase_E2
ENSMUSG00000028003	128.16	89.705	33.2133	57.2946	-0.907385	0.00340701	0.0461303	Lrat	chr3	-	82892579	82903973	5351	protein_coding	lecithin-retinol_acyltransferase_(phosphatidylcholine-retinol-O-acyltransferase)
ENSMUSG00000021136	71.0885	54.2173	184.096	98.9634	0.876313	0.00343164	0.0464231	Smoc1	chr12	+	81026808	81186414	3496	protein_coding	SPARC_related__modular_calcium_binding_1
ENSMUSG00000091562	72.0897	60.1319	12.3364	30.2099	-0.982602	0.0034468	0.0465875	Gm9581	chr16	-	59558013	59600886	2870	processed_transcript	predicted_gene_9581
ENSMUSG00000037235	2031.53	1846.34	1284.88	1422.99	-0.485949	0.0034544	0.0466495	Mxd4	chr5	-	34173883	34187720	8483	protein_coding	Max_dimerization_protein_4
ENSMUSG00000032350	6698.34	5512.42	8538.66	8693.15	0.468303	0.0034575	0.0466507	Gclc	chr9	+	77754535	77794485	3423	protein_coding	glutamate-cysteine_ligase_catalytic_subunit
ENSMUSG00000031442	558.696	508.657	355.857	330.225	-0.578972	0.00346881	0.046762	Mcf2l	chr8	+	12873806	13020905	12760	protein_coding	mcf.2_transforming_sequence-like
ENSMUSG00000028792	2454.06	2721.71	3981.8	3389.76	0.479357	0.00347201	0.046762	Ak2	chr4	+	128991958	129011529	2140	protein_coding	adenylate_kinase_2
ENSMUSG00000036432	265.33	324.318	461.19	480.233	0.606295	0.00347482	0.046762	Siah2	chr3	-	58674938	58692400	2999	protein_coding	seven_in_absentia_2
ENSMUSG00000050645	17.0212	21.6869	73.0692	46.8774	0.980597	0.00348182	0.0468155	Defb19	chr2	-	152576086	152580312	394	protein_coding	defensin_beta_19
ENSMUSG00000028063	783.976	842.832	1411.09	1054.22	0.550845	0.00350433	0.0470772	Lmna	chr3	-	88480147	88509956	5838	protein_coding	lamin_A
ENSMUSG00000028518	3305.11	3254.02	1537.3	2604.3	-0.598147	0.00352646	0.0473335	Prkaa2	chr4	-	105029874	105109890	7969	protein_coding	protein_kinase_AMP-activated_alpha_2_catalytic_subunit
ENSMUSG00000074264	159.198	152.794	315.052	234.387	0.700857	0.00353563	0.0474136	Amy1	chr3	-	113555710	113606699	3446	protein_coding	amylase_1_salivary
ENSMUSG00000026927	552.688	561.888	916.687	762.539	0.544265	0.00353856	0.0474136	Sdccag3	chr2	-	26382802	26389316	3587	protein_coding	serologically_defined_colon_cancer_antigen_3
ENSMUSG00000022912	665.829	488.941	346.367	373.977	-0.61047	0.00355279	0.0475631	Pros1	chr16	+	62854307	62929346	4088	protein_coding	protein_S_(alpha)
ENSMUSG00000074925	147.183	89.705	30.3664	64.5866	-0.91999	0.00355661	0.0475677	Ptar1	chr19	+	23687400	23721129	2064	protein_coding	protein_prenyltransferase_alpha_subunit_repeat_containing_1
ENSMUSG00000030873	722.9	740.312	1200.42	977.133	0.530383	0.0035616	0.0475677	Scnn1b	chr7	+	121865038	121918514	2633	protein_coding	sodium_channel_nonvoltage-gated_1_beta
ENSMUSG00000054452	7055.78	7484.94	12053.6	9017.13	0.499547	0.00356235	0.0475677	Aes	chr10	+	81559494	81566362	1411	protein_coding	amino-terminal_enhancer_of_split
ENSMUSG00000044827	48.0598	146.88	43.6517	15.6258	-0.987459	0.00356827	0.0476057	Tlr1	chr5	-	64924679	64933563	3346	protein_coding	toll-like_receptor_1
ENSMUSG00000038172	337.42	288.83	172.709	197.927	-0.662508	0.00357819	0.0476969	Ttc39b	chr4	-	83220300	83324255	10199	protein_coding	tetratricopeptide_repeat_domain_39B
ENSMUSG00000036446	97.1209	68.018	35.1112	29.1682	-0.928639	0.0035904	0.0477884	Lum	chr10	+	97565501	97572703	2075	protein_coding	lumican
ENSMUSG00000028158	268.334	279.958	144.241	173.967	-0.68091	0.00359561	0.0477884	Mttp	chr3	-	138089854	138144968	6206	protein_coding	microsomal_triglyceride_transfer_protein
ENSMUSG00000020431	478.596	384.45	204.024	302.099	-0.671498	0.00359644	0.0477884	Adcy1	chr11	+	7063489	7178506	12522	protein_coding	adenylate_cyclase_1
ENSMUSG00000027339	191.238	240.528	124.313	111.464	-0.732863	0.00359741	0.0477884	Rassf2	chr2	-	131989415	132030258	11993	protein_coding	Ras_association_(RalGDS/AF-6)_domain_family_member_2
ENSMUSG00000104445	18.0224	32.5304	76.865	65.6284	0.956964	0.00361693	0.0480065	Rhbg	chr3	-	88242874	88254709	1937	protein_coding	Rhesus_blood_group-associated_B_glycoprotein
ENSMUSG00000055660	216.269	191.239	62.6308	133.34	-0.826857	0.00362389	0.0480577	Mettl4	chr17	-	94727080	94749892	2150	protein_coding	methyltransferase_like_4
ENSMUSG00000018677	6050.53	7137.95	10764	8371.26	0.50086	0.00363475	0.0481238	Slc25a39	chr11	-	102402985	102407946	2756	protein_coding	solute_carrier_family_25_member_39
ENSMUSG00000058997	5007.23	5214.72	3199.86	3974.16	-0.479623	0.0036351	0.0481238	Vwa8	chr14	+	78849178	79202310	6928	protein_coding	von_Willebrand_factor_A_domain_containing_8
ENSMUSG00000072941	6027.5	7250.33	10358.7	8653.57	0.485354	0.00364242	0.0481621	Sod3	chr5	+	52363791	52371418	3738	protein_coding	superoxide_dismutase_3_extracellular
ENSMUSG00000020744	718.895	858.605	1332.33	1053.18	0.548034	0.00364421	0.0481621	Slc25a19	chr11	-	115614178	115628295	4026	protein_coding	solute_carrier_family_25_(mitochondrial_thiamine_pyrophosphate_carrier)_member_19
ENSMUSG00000021118	52.0648	54.2173	141.394	94.7965	0.864421	0.00364779	0.0481683	Plek2	chr12	-	78888691	78906964	1583	protein_coding	pleckstrin_2
ENSMUSG00000029263	961.197	889.163	550.392	679.201	-0.542763	0.00366665	0.0483721	Pigg	chr5	+	108312609	108349355	4573	protein_coding	phosphatidylinositol_glycan_anchor_biosynthesis_class_G
ENSMUSG00000074923	240.299	228.698	372.938	383.353	0.615891	0.00366948	0.0483721	Pak6	chr2	+	118663303	118698020	5211	protein_coding	p21_protein_(Cdc42/Rac)-activated_kinase_6
ENSMUSG00000003585	29.0361	34.5019	85.4056	75.0038	0.921335	0.00367297	0.048377	Sec14l2	chr11	-	4097039	4123415	3505	protein_coding	SEC14-like_lipid_binding_2
ENSMUSG00000033209	430.536	367.692	221.106	266.68	-0.631034	0.00370729	0.0487874	Ttc28	chr5	+	110879803	111289780	12315	protein_coding	tetratricopeptide_repeat_domain_28
ENSMUSG00000062210	3705.61	4818.44	3039.49	2847.02	-0.498371	0.00371129	0.0487986	Tnfaip8	chr18	+	49979427	50107173	10328	protein_coding	tumor_necrosis_factor_alpha-induced_protein_8
ENSMUSG00000019768	294.366	333.19	179.352	195.843	-0.6521	0.00372555	0.0489445	Esr1	chr10	+	4611593	5005614	13661	protein_coding	estrogen_receptor_1_(alpha)
ENSMUSG00000028399	2518.13	2463.44	1391.16	1950.1	-0.532049	0.00373029	0.0489652	Ptprd	chr4	-	75941238	78211961	22702	protein_coding	protein_tyrosine_phosphatase_receptor_type_D
ENSMUSG00000085235	93.1159	148.851	235.34	219.803	0.753491	0.0037417	0.0490734	Gm12576	chr11	-	83817682	83849493	3036	lincRNA	predicted_gene_12576
ENSMUSG00000031861	231.288	252.357	374.836	404.187	0.614183	0.00376527	0.0493406	Lpar2	chr8	+	69822429	69831102	5837	protein_coding	lysophosphatidic_acid_receptor_2
ENSMUSG00000022564	5538.9	6035.86	9139.35	7329.54	0.477624	0.00377532	0.0494305	Grina	chr15	+	76246807	76249904	1693	protein_coding	glutamate_receptor_ionotropic_N-methyl_D-aspartate-associated_protein_1_(glutamate_binding)
ENSMUSG00000001909	625.779	692.01	1110.27	878.17	0.545339	0.00377949	0.0494392	Trmt1	chr8	+	84686307	84699808	6306	protein_coding	tRNA_methyltransferase_1
ENSMUSG00000037119	2184.72	2122.36	1284.88	1662.58	-0.509044	0.00378237	0.0494392	D15Ertd621e	chr15	+	58415468	58457801	5621	protein_coding	DNA_segment_Chr_15_ERATO_Doi_621_expressed
ENSMUSG00000030149	34.0424	21.6869	3.7958	5.2086	-0.976533	0.00379661	0.0495634	Klrk1	chr6	-	129610323	129623864	7183	protein_coding	killer_cell_lectin-like_receptor_subfamily_K_member_1
ENSMUSG00000025132	3449.29	3960.82	5744	4808.58	0.478633	0.00379828	0.0495634	Arhgdia	chr11	-	120578104	120581624	2258	protein_coding	Rho_GDP_dissociation_inhibitor_(GDI)_alpha
ENSMUSG00000024054	733.914	640.75	422.283	479.191	-0.556877	0.00380346	0.0495891	Smchd1	chr17	-	71344489	71475343	19319	protein_coding	SMC_hinge_domain_containing_1
ENSMUSG00000049327	1562.95	1598.92	2205.36	2229.28	0.460318	0.00380673	0.04959	Setd8	chr5	+	124439930	124462308	5307	protein_coding	SET_domain_containing_(lysine_methyltransferase)_8
ENSMUSG00000018126	1284.6	1354.45	2208.21	1681.34	0.518729	0.00381458	0.0496505	Baiap2l2	chr15	-	79258195	79285537	2728	protein_coding	BAI1-associated_protein_2-like_2
ENSMUSG00000031666	1028.28	1039	473.527	797.957	-0.624276	0.00381993	0.0496784	Rbl2	chr8	+	91070057	91123844	6963	protein_coding	retinoblastoma-like_2
ENSMUSG00000051969	24.0299	12.815	0.948951	1.04172	-0.899374	0.00385041	0.0499789	Tlr11	chr14	+	50357914	50363663	3274	protein_coding	toll-like_receptor_11
ENSMUSG00000004798	993.236	901.978	548.494	703.161	-0.549169	0.00385052	0.0499789	Ulk2	chr11	-	61775649	61855073	5977	protein_coding	unc-51_like_kinase_2
ENSMUSG00000025203	1408.75	1548.64	2034.55	2152.19	0.471384	0.00385273	0.0499789	Scd2	chr19	+	44293676	44306864	5453	protein_coding	stearoyl-Coenzyme_A_desaturase_2
ENSMUSG00000020062	5813.24	4906.17	2498.59	4261.68	-0.598102	0.00387484	0.0502236	Slc5a8	chr10	+	88885992	88929505	5321	protein_coding	solute_carrier_family_5_(iodide_transporter)_member_8
ENSMUSG00000049152	24445.4	24421.4	15823.8	19161.4	-0.455286	0.00387852	0.0502293	Ugt3a2	chr15	+	9335550	9370955	3102	protein_coding	UDP_glycosyltransferases_3_family_polypeptide_A2
ENSMUSG00000001739	242.302	198.14	118.619	126.048	-0.717067	0.00389722	0.0504123	Cldn15	chr5	+	136966616	136975858	2124	protein_coding	claudin_15
ENSMUSG00000059149	882.098	764.957	406.151	619.823	-0.611192	0.0039003	0.0504123	Mfsd4	chr1	-	132022806	132068062	7187	protein_coding	major_facilitator_superfamily_domain_containing_4
ENSMUSG00000017167	57.071	69.9896	175.556	102.089	0.852242	0.00390243	0.0504123	Cntnap1	chr11	+	101170523	101190724	5875	protein_coding	contactin_associated_protein-like_1
ENSMUSG00000028657	1692.11	1639.33	1050.49	1256.31	-0.495129	0.00390859	0.0504468	Ppt1	chr4	+	122836242	122859175	3674	protein_coding	palmitoyl-protein_thioesterase_1
ENSMUSG00000031860	17.0212	16.7581	47.4475	59.378	0.973629	0.00391195	0.0504468	Pbx4	chr8	+	69832491	69872292	2217	protein_coding	pre_B_cell_leukemia_homeobox_4
ENSMUSG00000023249	421.525	467.254	801.864	592.739	0.587293	0.00391816	0.0504468	Parp3	chr9	-	106470322	106476949	3699	protein_coding	poly_(ADP-ribose)_polymerase_family_member_3
ENSMUSG00000045503	303.378	298.688	506.74	439.606	0.588999	0.00391997	0.0504468	Sys1	chr2	+	164456964	164479638	4958	protein_coding	SYS1_Golgi-localized_integral_membrane_protein_homolog_(S._cerevisiae)
ENSMUSG00000017688	185.231	188.282	61.6818	120.84	-0.813605	0.00392139	0.0504468	Hnf4g	chr3	+	3508030	3658052	2630	protein_coding	hepatocyte_nuclear_factor_4_gamma
ENSMUSG00000047719	1058.32	1579.2	747.773	926.089	-0.591534	0.00392864	0.0504948	Ubiad1	chr4	-	148434495	148444771	2992	protein_coding	UbiA_prenyltransferase_domain_containing_1
ENSMUSG00000025437	789.983	706.796	350.163	564.612	-0.630244	0.00393166	0.0504948	Usp33	chr3	+	152346478	152393617	9675	protein_coding	ubiquitin_specific_peptidase_33
ENSMUSG00000038664	1295.61	1176.02	728.794	930.256	-0.530773	0.00395275	0.0507237	Herc1	chr9	+	66350450	66508775	27464	protein_coding	HECT_and_RLD_domain_containing_E3_ubiquitin_protein_ligase_family_member_1
ENSMUSG00000051041	201.251	184.339	99.6398	110.422	-0.732841	0.00397553	0.0509737	Olfml1	chr7	+	107567446	107591094	1685	protein_coding	olfactomedin-like_1
ENSMUSG00000023951	3957.93	4590.73	6092.26	5835.71	0.45383	0.00398511	0.0510543	Vegfa	chr17	-	46016993	46032377	4293	protein_coding	vascular_endothelial_growth_factor_A
ENSMUSG00000037940	72.0897	45.3454	3.7958	25.0013	-0.988443	0.00403108	0.0516005	Inpp4b	chr8	+	81342556	82125036	10176	protein_coding	inositol_polyphosphate-4-phosphatase_type_II
ENSMUSG00000044308	3250.05	3118.97	1730.89	2522	-0.536273	0.00403476	0.0516049	Ubr3	chr2	+	69897246	70024013	9719	protein_coding	ubiquitin_protein_ligase_E3_component_n-recognin_3
ENSMUSG00000020091	1528.9	1390.92	569.371	1145.89	-0.667284	0.00404738	0.0517236	Eif4ebp2	chr10	-	61432497	61452669	1786	protein_coding	eukaryotic_translation_initiation_factor_4E_binding_protein_2
ENSMUSG00000024065	896.116	843.818	419.436	664.617	-0.610427	0.00406385	0.0518912	Ehd3	chr17	+	73804841	73832093	3658	protein_coding	EH-domain_containing_3
ENSMUSG00000042215	214.267	174.481	363.448	293.765	0.660802	0.00407522	0.0519935	Bag2	chr1	-	33745484	33757795	3059	protein_coding	BCL2-associated_athanogene_2
ENSMUSG00000062127	538.671	498.799	302.715	361.477	-0.582041	0.0040959	0.0522142	Cttnbp2nl	chr3	-	105001915	105053146	8138	protein_coding	CTTNBP2_N-terminal_like
ENSMUSG00000026667	4095.1	3764.65	2187.33	3110.58	-0.525488	0.00412156	0.0524982	Uhmk1	chr1	-	170193420	170215397	8101	protein_coding	U2AF_homology_motif_(UHM)_kinase_1
ENSMUSG00000031146	141.176	124.207	259.064	211.469	0.702938	0.00417396	0.0530835	Plp2	chrX	-	7667941	7671390	1334	protein_coding	proteolipid_protein_2
ENSMUSG00000096727	506.631	245.456	236.289	142.716	-0.788622	0.00417438	0.0530835	Psmb9	chr17	-	34181988	34187764	3659	protein_coding	proteasome_(prosome_macropain)_subunit_beta_type_9_(large_multifunctional_peptidase_2)
ENSMUSG00000016494	517.644	391.35	241.982	309.391	-0.636403	0.00418155	0.0531311	Cd34	chr1	+	194938819	194961279	7290	protein_coding	CD34_antigen
ENSMUSG00000030850	1064.32	906.907	566.524	731.287	-0.551682	0.00419318	0.0532352	Ate1	chr7	-	130391493	130520369	5579	protein_coding	arginyltransferase_1
ENSMUSG00000032269	3.00374	2.95731	34.1622	14.5841	0.940915	0.00420939	0.0533971	Htr3a	chr9	-	48899214	48911099	2082	protein_coding	5-hydroxytryptamine_(serotonin)_receptor_3A
ENSMUSG00000019278	3448.29	2981.95	1537.3	2555.34	-0.587554	0.004218	0.0534578	Dpep1	chr8	+	123186235	123201810	2241	protein_coding	dipeptidase_1_(renal)
ENSMUSG00000039000	1005.25	951.267	511.485	747.955	-0.576003	0.0042216	0.0534578	Ube3c	chr5	+	29569242	29676092	9544	protein_coding	ubiquitin_protein_ligase_E3C
ENSMUSG00000039220	729.909	672.294	1004.94	1033.39	0.501872	0.00422541	0.0534578	Ppp1r10	chr17	+	35916434	35932283	5623	protein_coding	protein_phosphatase_1_regulatory_subunit_10
ENSMUSG00000028834	303.378	298.688	176.505	186.468	-0.64175	0.00422799	0.0534578	Trim63	chr4	+	134315120	134329629	2842	protein_coding	tripartite_motif-containing_63
ENSMUSG00000035164	600.748	516.543	203.075	417.73	-0.715672	0.00424083	0.0535764	Zc3h12c	chr9	-	52111985	52168111	6133	protein_coding	zinc_finger_CCCH_type_containing_12C
ENSMUSG00000015355	62.0773	55.2031	24.6727	13.5424	-0.961435	0.00424698	0.0536103	Cd48	chr1	+	171682009	171705258	1189	protein_coding	CD48_antigen
ENSMUSG00000039960	76.0947	80.833	198.331	121.881	0.807826	0.00425309	0.0536437	Rhou	chr8	+	123653929	123663884	3806	protein_coding	ras_homolog_gene_family_member_U
ENSMUSG00000024843	1014.26	1173.06	1733.73	1454.24	0.504975	0.00426359	0.0537323	Chka	chr19	+	3851773	3894369	12024	protein_coding	choline_kinase_alpha
ENSMUSG00000006423	958.193	847.761	544.698	660.45	-0.536589	0.00426844	0.0537496	C330007P06Rik	chrX	-	36823737	36874111	7424	protein_coding	RIKEN_cDNA_C330007P06_gene
ENSMUSG00000062949	606.755	504.714	280.889	403.146	-0.621906	0.00431138	0.0542101	Atp11c	chrX	-	60223290	60592698	7312	protein_coding	ATPase_class_VI_type_11C
ENSMUSG00000004931	713.889	621.034	1144.43	878.17	0.548635	0.00431201	0.0542101	Apba3	chr10	+	81268172	81273246	2106	protein_coding	amyloid_beta_(A4)_precursor_protein-binding_family_A_member_3
ENSMUSG00000024974	912.135	900.007	534.259	675.034	-0.536559	0.00432266	0.0542999	Smc3	chr19	+	53600398	53645833	5541	protein_coding	structural_maintenance_of_chromosomes_3
ENSMUSG00000006574	692.863	639.764	979.317	960.466	0.503255	0.00435461	0.0546569	Slc4a1	chr11	-	102348824	102366203	4891	protein_coding	solute_carrier_family_4_(anion_exchanger)_member_1
ENSMUSG00000037544	27.0337	19.7154	3.7958	2.08344	-0.939626	0.00436	0.0546802	Dlgap5	chr14	-	47387779	47418407	6650	protein_coding	discs_large_(Drosophila)_homolog-associated_protein_5
ENSMUSG00000090231	306.381	436.696	149.934	258.347	-0.724223	0.00437811	0.0548628	Cfb	chr17	-	34856374	34862518	2825	protein_coding	complement_factor_B
ENSMUSG00000009378	2759.44	3003.64	1320.94	2305.33	-0.598902	0.00438216	0.0548691	Slc16a12	chr19	-	34668403	34747289	4051	protein_coding	solute_carrier_family_16_(monocarboxylic_acid_transporters)_member_12
ENSMUSG00000040883	1354.69	1536.81	2544.14	1796.97	0.538208	0.0043892	0.0548826	Tmem205	chr9	-	21921010	21927535	862	protein_coding	transmembrane_protein_205
ENSMUSG00000000078	729.909	692.01	1112.17	966.716	0.508398	0.00439033	0.0548826	Klf6	chr13	+	5861489	5870393	4217	protein_coding	Kruppel-like_factor_6
ENSMUSG00000007721	697.869	745.241	1345.61	899.004	0.576579	0.00439764	0.0549297	Ccdc124	chr8	-	70868227	70873490	911	protein_coding	coiled-coil_domain_containing_124
ENSMUSG00000036879	1418.77	1456.97	911.942	1081.31	-0.493096	0.00441667	0.0550668	Phkb	chr8	+	85840959	86061376	7417	protein_coding	phosphorylase_kinase_beta
ENSMUSG00000036181	1629.03	1592.02	1098.89	1177.14	-0.470291	0.00441875	0.0550668	Hist1h1c	chr13	+	23738808	23740367	1560	protein_coding	histone_cluster_1_H1c
ENSMUSG00000071178	77.096	101.534	232.493	132.298	0.8068	0.0044193	0.0550668	Serpina1b	chr12	-	103728156	103830373	2415	protein_coding	serine_(or_cysteine)_preptidase_inhibitor_clade_A_member_1B
ENSMUSG00000042831	185.231	208.983	392.866	279.181	0.666942	0.00443124	0.0551713	Alkbh6	chr7	+	30308717	30314304	3123	protein_coding	alkB_homolog_6
ENSMUSG00000062997	316.394	315.446	688.938	392.728	0.670773	0.00444124	0.0552192	Rpl35	chr2	-	39001580	39005624	1241	protein_coding	ribosomal_protein_L35
ENSMUSG00000025509	2656.31	2515.68	4399.34	3179.33	0.510786	0.00444223	0.0552192	Pnpla2	chr7	+	141455198	141460743	3020	protein_coding	patatin-like_phospholipase_domain_containing_2
ENSMUSG00000026618	1730.15	1794.1	1121.66	1337.57	-0.485178	0.00444628	0.0552252	Iars2	chr1	-	185284726	185329396	8885	protein_coding	isoleucine-tRNA_synthetase_2_mitochondrial
ENSMUSG00000029571	8225.24	7107.39	4102.31	6120.1	-0.536914	0.00445511	0.0552906	Tmem106b	chr6	+	13069759	13089269	6931	protein_coding	transmembrane_protein_106B
ENSMUSG00000026688	1139.42	1061.67	1791.62	1420.91	0.506292	0.00447094	0.0554425	Mgst3	chr1	-	167371966	167393841	1097	protein_coding	microsomal_glutathione_S-transferase_3
ENSMUSG00000049323	998.243	892.121	557.983	702.119	-0.537382	0.00447635	0.0554652	Smcr8	chr11	+	60777524	60788287	8078	protein_coding	Smith-Magenis_syndrome_chromosome_region_candidate_8_homolog_(human)
ENSMUSG00000062014	2563.19	2385.56	1352.26	1955.31	-0.534274	0.00448779	0.0555274	Gmfb	chr14	-	46808149	46822242	4446	protein_coding	glia_maturation_factor_beta
ENSMUSG00000056429	6332.88	5697.74	4294.95	4435.64	-0.43801	0.00448855	0.0555274	Tgoln1	chr6	-	72608432	72617000	5013	protein_coding	trans-golgi_network_protein
ENSMUSG00000096188	3162.94	3015.47	1877.97	2417.83	-0.489246	0.00449475	0.0555598	Cmtm4	chr8	-	104348191	104395807	7734	protein_coding	CKLF-like_MARVEL_transmembrane_domain_containing_4
ENSMUSG00000099146	50.0623	66.0465	101.538	150.008	0.839454	0.0045056	0.0556493	0610031O16Rik	chr3	-	138210716	138240405	2482	antisense	RIKEN_cDNA_0610031O16_gene
ENSMUSG00000022901	50.0623	40.4165	11.3874	14.5841	-0.970827	0.00452817	0.0558835	Cd86	chr16	-	36603869	36666081	3661	protein_coding	CD86_antigen
ENSMUSG00000026510	1744.17	1870	1123.56	1381.32	-0.492981	0.00453726	0.0559511	Trp53bp2	chr1	+	182409172	182462432	4418	protein_coding	transformation_related_protein_53_binding_protein_2
ENSMUSG00000078592	6.00748	12.815	52.1923	28.1264	0.974871	0.00454251	0.0559713	Gm4609	chr3	-	122230195	122231196	1002	processed_pseudogene	predicted_gene_4609
ENSMUSG00000012889	18.0224	14.7865	0	1.04172	-0.856415	0.00454747	1	Podnl1	chr8	+	84125989	84132527	3549	protein_coding	podocan-like_1
ENSMUSG00000036151	52.0648	56.1888	129.057	102.089	0.831955	0.00455119	0.0560336	Tm6sf2	chr8	+	70072924	70080066	1901	protein_coding	transmembrane_6_superfamily_member_2
ENSMUSG00000043881	414.516	449.511	213.514	310.433	-0.635665	0.00455651	0.0560545	Kbtbd7	chr14	+	79426511	79431039	4529	protein_coding	kelch_repeat_and_BTB_(POZ)_domain_containing_7
ENSMUSG00000048537	688.858	779.743	1126.4	1016.72	0.505804	0.00457267	0.0561388	Phldb1	chr9	-	44686304	44735198	7179	protein_coding	pleckstrin_homology-like_domain_family_B_member_1
ENSMUSG00000018819	200.249	194.196	123.364	89.5879	-0.7348	0.0045734	0.0561388	Lsp1	chr7	+	142460809	142494867	5174	protein_coding	lymphocyte_specific_1
ENSMUSG00000030180	1025.28	946.338	587.401	736.496	-0.529059	0.00457424	0.0561388	Kdm5a	chr6	+	120364124	120444574	14158	protein_coding	lysine_(K)-specific_demethylase_5A
ENSMUSG00000023991	375.467	376.564	682.296	501.067	0.588255	0.00459869	0.0563519	Foxp4	chr17	-	47867133	47924645	4926	protein_coding	forkhead_box_P4
ENSMUSG00000024759	1869.33	1723.12	1085.6	1382.36	-0.503054	0.0045989	0.0563519	Atl3	chr19	+	7494040	7538608	6698	protein_coding	atlastin_GTPase_3
ENSMUSG00000042428	2646.29	3063.77	1738.48	2205.32	-0.496774	0.00462145	0.0565836	Mgat3	chr15	+	80173721	80215519	4665	protein_coding	mannoside_acetylglucosaminyltransferase_3
ENSMUSG00000003068	1425.77	1603.85	2461.58	1937.6	0.50005	0.00462717	0.0566088	Stk11	chr10	+	80115803	80130682	4580	protein_coding	serine/threonine_kinase_11
ENSMUSG00000018909	1313.64	1361.35	835.077	1009.43	-0.498758	0.0046402	0.0566419	Arrb1	chr7	+	99535466	99606771	11175	protein_coding	arrestin_beta_1
ENSMUSG00000021273	338.421	350.934	526.668	525.027	0.554947	0.00464084	0.0566419	Fdft1	chr14	-	63145153	63177793	2860	protein_coding	farnesyl_diphosphate_farnesyl_transferase_1
ENSMUSG00000044533	9363.66	10373.2	15986	12205.8	0.480823	0.00464086	0.0566419	Rps2	chr17	+	24718116	24721929	1830	protein_coding	ribosomal_protein_S2
ENSMUSG00000027598	2459.06	2158.83	1157.72	1830.3	-0.569069	0.00464928	0.0566999	Itch	chr2	+	155133509	155226855	9709	protein_coding	itchy_E3_ubiquitin_protein_ligase
ENSMUSG00000034164	151.188	130.121	41.7538	86.4628	-0.846931	0.00465533	0.0567139	Emid1	chr11	-	5106265	5152257	2890	protein_coding	EMI_domain_containing_1
ENSMUSG00000048731	269.335	343.048	562.728	429.189	0.617177	0.00465775	0.0567139	Ggnbp1	chr17	+	26973217	27036378	6943	protein_coding	gametogenetin_binding_protein_1
ENSMUSG00000048534	35.0436	13.8008	3.7958	2.08344	-0.925934	0.00468977	0.0570211	Amica1	chr9	+	45079183	45108530	2457	protein_coding	adhesion_molecule_interacts_with_CXADR_antigen_1
ENSMUSG00000025968	4270.32	3833.65	2683.63	3098.07	-0.458429	0.00469228	0.0570211	Ndufs1	chr1	-	63143596	63176833	8086	protein_coding	NADH_dehydrogenase_(ubiquinone)_Fe-S_protein_1
ENSMUSG00000032089	115.143	101.534	48.3965	52.086	-0.835811	0.00469403	0.0570211	Il10ra	chr9	-	45253837	45269149	3498	protein_coding	interleukin_10_receptor_alpha
ENSMUSG00000004707	46.0573	54.2173	20.8769	6.25032	-0.969824	0.0047086	0.0571531	Ly9	chr1	-	171588624	171607410	3307	protein_coding	lymphocyte_antigen_9
ENSMUSG00000032387	1474.84	1692.57	2304.05	2165.74	0.46641	0.00471817	0.0572245	Rbpms2	chr9	+	65629648	65660528	2041	protein_coding	RNA_binding_protein_with_multiple_splicing_2
ENSMUSG00000031703	2944.67	2785.78	1910.24	2182.4	-0.457149	0.00473289	0.0573581	Itfg1	chr8	-	85717557	85840949	3355	protein_coding	integrin_alpha_FG-GAP_repeat_containing_1
ENSMUSG00000027082	230.287	193.211	93.9461	135.424	-0.733403	0.00473748	0.0573688	Tfpi	chr2	-	84432855	84476775	5463	protein_coding	tissue_factor_pathway_inhibitor
ENSMUSG00000044894	4049.04	4097.84	7021.29	4917.96	0.51031	0.00474475	0.0574118	Uqcrq	chr11	-	53427922	53430831	1831	protein_coding	ubiquinol-cytochrome_c_reductase_complex_III_subunit_VII
ENSMUSG00000085438	3118.88	2681.29	1523.07	2298.03	-0.549446	0.00476323	0.0575904	1700020I14Rik	chr2	+	119594297	119607502	8306	lincRNA	RIKEN_cDNA_1700020I14_gene
ENSMUSG00000051518	280.349	277.987	533.31	376.061	0.622467	0.0047701	0.0576284	Rps19bp1	chr15	-	80260614	80264306	830	protein_coding	ribosomal_protein_S19_binding_protein_1
ENSMUSG00000025504	1348.68	1525.97	2007.03	2040.73	0.463617	0.00480268	0.0579769	Eps8l2	chr7	+	141338880	141363020	4370	protein_coding	EPS8-like_2
ENSMUSG00000024521	271.338	161.666	319.796	455.232	0.706615	0.00482739	0.0581491	Pmaip1	chr18	+	66458604	66465550	2646	protein_coding	phorbol-12-myristate-13-acetate-induced_protein_1
ENSMUSG00000027326	33.0411	18.7296	5.69371	1.04172	-0.928766	0.00482816	0.0581491	Casc5	chr2	+	119047119	119105501	8542	protein_coding	cancer_susceptibility_candidate_5
ENSMUSG00000028494	1698.11	1396.83	2985.4	1853.22	0.580611	0.00482822	0.0581491	Plin2	chr4	-	86648386	86670060	3512	protein_coding	perilipin_2
ENSMUSG00000026368	3191.97	2687.21	513.382	1244.86	-0.961993	0.00483215	0.0581511	F13b	chr1	+	139501702	139523752	2532	protein_coding	coagulation_factor_XIII_beta_subunit
ENSMUSG00000079042	526.656	584.561	747.773	919.839	0.536202	0.00484951	0.0582795	Apela	chr8	-	65012976	65037336	3157	protein_coding	apelin_receptor_early_endogenous_ligand
ENSMUSG00000041112	93.1159	79.8473	32.2643	40.6271	-0.880437	0.00485453	0.0582795	Elmo1	chr13	+	20090596	20606528	10113	protein_coding	engulfment_and_cell_motility_1
ENSMUSG00000063457	3632.52	3854.36	6666.38	4471.06	0.526919	0.00485984	0.0582795	Rps15	chr10	+	80292453	80294114	630	protein_coding	ribosomal_protein_S15
ENSMUSG00000031609	653.814	839.875	1126.4	1085.47	0.521699	0.00485992	0.0582795	Sap30	chr8	-	57482707	57487860	1178	protein_coding	sin3_associated_polypeptide
ENSMUSG00000073902	91.1134	38.445	25.6217	14.5841	-0.956562	0.00486165	0.0582795	Gm1966	chr7	-	106596743	106604035	7293	unprocessed_pseudogene	predicted_gene_1966
ENSMUSG00000038502	936.165	1085.33	1620.81	1330.28	0.505726	0.00489521	0.0586365	Ptov1	chr7	-	44863067	44869788	4213	protein_coding	prostate_tumor_over_expressed_gene_1
ENSMUSG00000021871	1167.45	1044.91	792.374	737.538	-0.494515	0.00490396	0.0586958	Pnp	chr14	+	50944302	50965237	3085	protein_coding	purine-nucleoside_phosphorylase
ENSMUSG00000020601	1029.28	1148.42	1352.26	1931.35	0.541333	0.0049118	0.0587442	Trib2	chr12	-	15791727	15816877	4290	protein_coding	tribbles_homolog_2_(Drosophila)
ENSMUSG00000004846	599.747	591.461	966.032	797.957	0.521917	0.00492601	0.0588687	Plod3	chr5	+	136987019	136996648	4519	protein_coding	procollagen-lysine_2-oxoglutarate_5-dioxygenase_3
ENSMUSG00000021773	29.0361	35.4877	95.844	65.6284	0.899691	0.00493346	0.0588821	Comtd1	chr14	-	21845861	21848977	2464	protein_coding	catechol-O-methyltransferase_domain_containing_1
ENSMUSG00000024548	353.44	315.446	140.445	238.554	-0.695716	0.00493474	0.0588821	Setbp1	chr18	-	78750380	79109391	9953	protein_coding	SET_binding_protein_1
ENSMUSG00000069456	2877.58	2558.07	1973.82	1925.1	-0.45153	0.00495288	0.0590529	Rdh16	chr10	+	127801152	127846565	6217	protein_coding	retinol_dehydrogenase_16
ENSMUSG00000022500	530.661	586.532	948.002	738.579	0.543079	0.00499288	0.0594841	Litaf	chr16	-	10959275	11066157	2642	protein_coding	LPS-induced_TN_factor
ENSMUSG00000070738	1609	1882.82	1007.79	1347.99	-0.522842	0.00501438	0.0596942	Dgkd	chr1	+	87853287	87945180	6850	protein_coding	diacylglycerol_kinase_delta
ENSMUSG00000076617	132.165	174.481	95.844	42.7105	-0.844849	0.00502529	0.0597782	Ighm	chr12	-	113418558	113422730	1886	IG_C_gene	immunoglobulin_heavy_constant_mu
ENSMUSG00000109179	63.0785	70.9754	149.934	119.798	0.791691	0.00505189	0.06001	WDR97	chr15	+	76354472	76363795	5090	protein_coding	WD_repeat_domain_97
ENSMUSG00000073411	10265.8	8055.7	6995.67	5759.67	-0.486619	0.00505253	0.06001	H2-D1	chr17	+	35262730	35267499	2579	protein_coding	histocompatibility_2_D_region_locus_1
ENSMUSG00000029368	70.0873	82.8046	33.2133	28.1264	-0.895686	0.00507657	0.0602492	Alb	chr5	+	90460897	90476602	2342	protein_coding	albumin
ENSMUSG00000038828	821.022	859.59	1380.72	1086.51	0.511855	0.005081	0.0602556	Tmem214	chr5	+	30868012	30879180	7580	protein_coding	transmembrane_protein_214
ENSMUSG00000028085	1104.37	1085.33	793.323	732.329	-0.485512	0.00510951	0.0605473	Gatb	chr3	+	85574119	85655622	4299	protein_coding	glutamyl-tRNA(Gln)_amidotransferase_subunit_B
ENSMUSG00000002104	28.0349	34.5019	91.0993	65.6284	0.897649	0.00512099	0.0606369	Rapsn	chr2	+	91035620	91045729	1802	protein_coding	receptor-associated_protein_of_the_synapse
ENSMUSG00000025408	221.275	205.04	428.926	290.64	0.655024	0.00512936	0.0606895	Ddit3	chr10	+	127290774	127296288	1713	protein_coding	DNA-damage_inducible_transcript_3
ENSMUSG00000024966	1877.34	1892.68	2648.52	2557.42	0.439834	0.00515312	0.0609241	Stip1	chr19	-	7020696	7040026	2173	protein_coding	stress-induced_phosphoprotein_1
ENSMUSG00000053044	50.0623	33.5161	3.7958	15.6258	-0.959903	0.00515835	0.0609394	Cd8b1	chr6	+	71322788	71337494	1483	protein_coding	CD8_antigen_beta_chain_1
ENSMUSG00000066839	587.732	664.408	1070.42	816.708	0.540852	0.00517121	0.0610428	Ecsit	chr9	-	22072246	22085438	1684	protein_coding	ECSIT_signalling_integrator
ENSMUSG00000037111	743.926	653.565	439.364	493.775	-0.533875	0.00517499	0.0610428	Setd7	chr3	-	51515319	51560879	10813	protein_coding	SET_domain_containing_(lysine_methyltransferase)_7
ENSMUSG00000027210	381.475	328.261	154.679	254.18	-0.680248	0.00518249	0.0610847	Meis2	chr2	-	115863064	116065839	12043	protein_coding	Meis_homeobox_2
ENSMUSG00000029524	238.297	245.456	452.65	335.434	0.621241	0.00519116	0.0611403	Sirt4	chr5	-	115478010	115484725	2398	protein_coding	sirtuin_4
ENSMUSG00000028639	10618.2	12364.5	16169.2	15398.7	0.433265	0.00522316	0.0614705	Ybx1	chr4	-	119277981	119294604	2531	protein_coding	Y_box_protein_1
ENSMUSG00000054986	141.176	175.467	203.075	396.895	0.748142	0.00523085	0.0615141	Sec14l3	chr11	+	4064841	4077736	2784	protein_coding	SEC14-like_lipid_binding_3
ENSMUSG00000020733	3971.94	4925.89	6868.51	5789.88	0.47522	0.00524911	0.061591	Slc9a3r1	chr11	+	115163341	115181181	1925	protein_coding	solute_carrier_family_9_(sodium/hydrogen_exchanger)_member_3_regulator_1
ENSMUSG00000020300	3061.81	2542.3	1416.78	2228.24	-0.562024	0.00525011	0.061591	Cpeb4	chr11	+	31872211	31935634	6369	protein_coding	cytoplasmic_polyadenylation_element_binding_protein_4
ENSMUSG00000028111	101.126	55.2031	31.3154	28.1264	-0.910588	0.00525093	0.061591	Ctsk	chr3	+	95499256	95509362	1512	protein_coding	cathepsin_K
ENSMUSG00000027405	369.46	355.863	651.929	483.358	0.580961	0.00525986	0.061591	Nop56	chr2	+	130274430	130279313	4099	protein_coding	NOP56_ribonucleoprotein
ENSMUSG00000022623	502.626	474.155	220.157	364.602	-0.645225	0.00526077	0.061591	Shank3	chr15	+	89499623	89560261	8896	protein_coding	SH3/ankyrin_domain_gene_3
ENSMUSG00000018459	6847.52	7716.6	11132.1	9220.26	0.454055	0.00526127	0.061591	Slc13a3	chr2	-	165405028	165473230	5215	protein_coding	solute_carrier_family_13_(sodium-dependent_dicarboxylate_transporter)_member_3
ENSMUSG00000020330	44.0548	14.7865	6.64266	2.08344	-0.927401	0.00528398	0.0617722	Hmmr	chr11	-	40701395	40733422	5431	protein_coding	hyaluronan_mediated_motility_receptor_(RHAMM)
ENSMUSG00000038024	864.076	697.924	380.529	591.697	-0.607415	0.00528472	0.0617722	Dennd4c	chr4	+	86748555	86850603	8482	protein_coding	DENN/MADD_domain_containing_4C
ENSMUSG00000009356	6.00748	0.985769	39.8559	14.5841	0.91334	0.00531351	0.0620618	Lpo	chr11	-	87806428	87828289	3135	protein_coding	lactoperoxidase
ENSMUSG00000032786	3297.1	3067.71	4240.86	4488.77	0.431354	0.0053298	0.0622004	Alas1	chr9	-	106233455	106248126	4310	protein_coding	aminolevulinic_acid_synthase_1
ENSMUSG00000015305	1317.64	1229.25	638.644	1003.18	-0.571476	0.00533342	0.0622004	Sash1	chr10	-	8722219	8886070	7183	protein_coding	SAM_and_SH3_domain_containing_1
ENSMUSG00000027199	20248.2	16253.4	8011.99	14809.1	-0.602211	0.00534596	0.0622998	Gatm	chr2	-	122594467	122611303	3001	protein_coding	glycine_amidinotransferase_(L-arginine:glycine_amidinotransferase)
ENSMUSG00000032047	11405.2	12610	8216.02	9274.43	-0.432681	0.00538675	0.0626937	Acat1	chr9	-	53580522	53610382	3758	protein_coding	acetyl-Coenzyme_A_acetyltransferase_1
ENSMUSG00000001942	577.719	571.746	278.992	433.355	-0.611637	0.00538786	0.0626937	Siae	chr9	+	37613847	37648318	3433	protein_coding	sialic_acid_acetylesterase
ENSMUSG00000041130	680.848	727.497	1135.89	929.214	0.509962	0.00540357	0.0628292	Zfp598	chr17	+	24669752	24682015	3286	protein_coding	zinc_finger_protein_598
ENSMUSG00000031631	449.56	379.521	214.463	293.765	-0.622041	0.00541701	0.0629382	Cfap97	chr8	+	46151771	46195590	5157	protein_coding	cilia_and_flagella_associated_protein_97
ENSMUSG00000048371	948.18	796.501	416.589	671.909	-0.604651	0.00542483	0.0629818	Pdp2	chr8	+	104591468	104596836	3485	protein_coding	pyruvate_dehyrogenase_phosphatase_catalytic_subunit_2
ENSMUSG00000048732	130.162	96.6053	18.0301	66.6701	-0.91424	0.00545417	0.063275	Klhl11	chr11	-	100462614	100472741	2393	protein_coding	kelch-like_11
ENSMUSG00000027896	1983.47	1871.97	1294.37	1452.16	-0.459284	0.0054732	0.0634481	Slc16a4	chr3	+	107291230	107312115	3879	protein_coding	solute_carrier_family_16_(monocarboxylic_acid_transporters)_member_4
ENSMUSG00000020740	299.373	344.033	497.25	490.65	0.559774	0.0054882	0.0635579	Gga3	chr11	-	115584255	115604051	6245	protein_coding	golgi_associated_gamma_adaptin_ear_containing_ARF_binding_protein_3
ENSMUSG00000024887	1339.67	1272.63	664.266	1031.3	-0.563905	0.00549088	0.0635579	Asah2	chr19	-	31984654	32061469	4682	protein_coding	N-acylsphingosine_amidohydrolase_2
ENSMUSG00000021102	1526.9	1667.92	2600.13	2007.39	0.490821	0.00549846	0.063598	Glrx5	chr12	+	105032689	105040910	930	protein_coding	glutaredoxin_5
ENSMUSG00000015647	2039.54	2402.32	3662	2783.48	0.497787	0.00551252	0.0637131	Lama5	chr2	-	180176373	180225859	11388	protein_coding	laminin_alpha_5
ENSMUSG00000069804	4.00499	12.815	52.1923	25.0013	0.949224	0.00553139	0.0638834	Gm10277	chr11	-	77785453	77787747	2295	protein_coding	predicted_gene_10277
ENSMUSG00000071042	280.349	227.713	103.436	173.967	-0.722731	0.00554514	0.0639501	Rasgrp3	chr17	+	75435905	75529043	4921	protein_coding	RAS_guanyl_releasing_protein_3
ENSMUSG00000040661	956.19	931.552	482.067	734.413	-0.571451	0.00554543	0.0639501	Rad54l2	chr9	-	106688082	106789194	11828	protein_coding	RAD54_like_2_(S._cerevisiae)
ENSMUSG00000030741	1070.33	1132.65	1566.72	1525.08	0.458794	0.00557	0.0641653	Spns1	chr7	-	126370060	126377450	3707	protein_coding	spinster_homolog_1
ENSMUSG00000001627	320.399	293.759	525.719	431.272	0.575464	0.00557238	0.0641653	Ifrd1	chr12	-	40201567	40248504	5858	protein_coding	interferon-related_developmental_regulator_1
ENSMUSG00000023939	287.358	277.001	549.443	370.852	0.620986	0.00558905	0.0643094	Mrpl14	chr17	+	45686322	45698495	949	protein_coding	mitochondrial_ribosomal_protein_L14
ENSMUSG00000022016	1674.08	1548.64	771.497	1287.57	-0.579899	0.00562259	0.0646472	Akap11	chr14	-	78492246	78536860	9419	protein_coding	A_kinase_(PRKA)_anchor_protein_11
ENSMUSG00000024186	135.168	165.609	314.103	216.678	0.691734	0.00562758	0.0646566	Rgs11	chr17	+	26202951	26211324	4206	protein_coding	regulator_of_G-protein_signaling_11
ENSMUSG00000023170	394.491	412.051	706.019	535.444	0.562528	0.0056439	0.064796	Gps2	chr11	+	69913888	69916591	1604	protein_coding	G_protein_pathway_suppressor_2
ENSMUSG00000015437	79.0985	35.4877	20.8769	14.5841	-0.942497	0.00565752	0.0649042	Gzmb	chr14	-	56258856	56262260	1418	protein_coding	granzyme_B
ENSMUSG00000044986	909.132	1011.4	1666.36	1199.02	0.528792	0.00566265	0.064915	Tst	chr15	-	78399556	78405859	1096	protein_coding	thiosulfate_sulfurtransferase_mitochondrial
ENSMUSG00000022799	456.568	388.393	174.607	312.516	-0.67742	0.00567937	0.0650058	Arhgap31	chr16	-	38598340	38713274	11141	protein_coding	Rho_GTPase_activating_protein_31
ENSMUSG00000034243	2574.2	2364.86	1591.39	1908.43	-0.465342	0.00567984	0.0650058	Golgb1	chr16	+	36875140	36933085	12639	protein_coding	golgi_autoantigen_golgin_subfamily_b_macrogolgin_1
ENSMUSG00000025007	67.0835	59.1461	129.057	123.965	0.78432	0.00568318	0.0650058	Aldh18a1	chr19	-	40550257	40588463	4072	protein_coding	aldehyde_dehydrogenase_18_family_member_A1
ENSMUSG00000022144	5.00623	3.94308	30.3664	21.8761	0.929839	0.00569071	0.0650439	Gdnf	chr15	+	7811011	7837575	3509	protein_coding	glial_cell_line_derived_neurotrophic_factor
ENSMUSG00000034863	299.373	252.357	502.944	382.311	0.604773	0.00571606	0.0652854	Ano8	chr8	-	71476023	71486067	3753	protein_coding	anoctamin_8
ENSMUSG00000056069	77.096	79.8473	34.1622	31.2516	-0.873273	0.00579467	0.0660803	Fam105a	chr15	-	27655071	27681542	2830	protein_coding	family_with_sequence_similarity_105_member_A
ENSMUSG00000040717	257.32	261.229	120.517	177.092	-0.680836	0.0057949	0.0660803	Il17rd	chr14	+	27039001	27107286	8220	protein_coding	interleukin_17_receptor_D
ENSMUSG00000067149	135.168	48.3027	20.8769	42.7105	-0.925315	0.00579846	0.0660803	Jchain	chr5	-	88519809	88527891	2517	protein_coding	immunoglobulin_joining_chain
ENSMUSG00000030214	245.305	246.442	161.322	123.965	-0.669435	0.00581151	0.0661803	Plbd1	chr6	-	136612070	136661928	2633	protein_coding	phospholipase_B_domain_containing_1
ENSMUSG00000078606	113.141	64.075	39.8559	32.2933	-0.881263	0.00583507	0.0663576	Gm4070	chr7	-	105895139	105953967	9275	protein_coding	predicted_gene_4070
ENSMUSG00000058638	654.815	577.661	413.743	410.438	-0.53065	0.00583566	0.0663576	Zfp110	chr7	+	12834761	12850577	4116	protein_coding	zinc_finger_protein_110
ENSMUSG00000023243	2732.4	3802.11	1458.54	2586.59	-0.610632	0.00586404	0.0666183	Kcnk5	chr14	-	20140058	20181782	3364	protein_coding	potassium_channel_subfamily_K_member_5
ENSMUSG00000035623	730.91	676.237	393.815	528.152	-0.55326	0.00586719	0.0666183	Rsf1	chr7	+	97579889	97692778	19039	protein_coding	remodeling_and_spacing_factor_1
ENSMUSG00000027293	773.963	773.829	429.875	588.572	-0.548712	0.0058825	0.066743	Ehd4	chr2	-	120089175	120154606	4007	protein_coding	EH-domain_containing_4
ENSMUSG00000068732	701.874	636.807	375.785	498.984	-0.556023	0.0058947	0.0668215	Tmem167b	chr3	-	108556425	108562466	2948	protein_coding	transmembrane_protein_167B
ENSMUSG00000058325	1170.46	1176.02	594.992	927.131	-0.56366	0.00589805	0.0668215	Dock1	chr7	+	134670687	135173639	6807	protein_coding	dedicator_of_cytokinesis_1
ENSMUSG00000025885	2833.53	2760.15	1602.78	2239.7	-0.500895	0.00594786	0.0673365	Myo5b	chr18	+	74440936	74771493	9766	protein_coding	myosin_VB
ENSMUSG00000039058	60.0748	57.1746	12.3364	27.0847	-0.927955	0.0059606	0.0674315	Ak5	chr3	-	152462815	152668360	3404	protein_coding	adenylate_kinase_5
ENSMUSG00000037095	74.0922	99.5627	1223.2	268.764	0.882098	0.00599657	0.0676832	Lrg1	chr17	-	56119680	56121946	1351	protein_coding	leucine-rich_alpha-2-glycoprotein_1
ENSMUSG00000016206	139.173	78.8615	53.1413	42.7105	-0.848969	0.00600014	0.0676832	H2-M3	chr17	+	37270220	37274484	1438	protein_coding	histocompatibility_2_M_region_locus_3
ENSMUSG00000073412	47.0586	156.737	44.6007	27.0847	-0.918943	0.00600171	0.0676832	Lst1	chr17	-	35185095	35188439	415	protein_coding	leukocyte_specific_transcript_1
ENSMUSG00000004263	166.207	179.41	339.724	245.846	0.655022	0.00600699	0.0676832	Atn1	chr6	-	124742544	124756524	4600	protein_coding	atrophin_1
ENSMUSG00000074818	54.0673	43.3738	124.313	88.5462	0.830893	0.00600866	0.0676832	Pdzd7	chr19	-	45026906	45046614	4089	protein_coding	PDZ_domain_containing_7
ENSMUSG00000021495	1165.45	1383.03	2252.81	1566.75	0.533041	0.00601117	0.0676832	Fam193b	chr13	-	55539319	55571120	4338	protein_coding	family_with_sequence_similarity_193_member_B
ENSMUSG00000029802	7417.23	6780.12	4736.21	5552.37	-0.438117	0.00601824	0.0676832	Abcg2	chr6	+	58584523	58695676	8153	protein_coding	ATP-binding_cassette_sub-family_G_(WHITE)_member_2
ENSMUSG00000063903	25587.9	25458.5	48312	28957.7	0.543558	0.00602531	0.0676832	Klk1	chr7	+	44225360	44229618	1077	protein_coding	kallikrein_1
ENSMUSG00000029273	17453.7	14440.5	7942.72	12984	-0.550871	0.00602638	0.0676832	Sult1d1	chr5	-	87554645	87569027	2459	protein_coding	sulfotransferase_family_1D_member_1
ENSMUSG00000050705	746.93	746.227	1175.75	983.384	0.493174	0.00602659	0.0676832	2310061I04Rik	chr17	-	35892677	35897431	2414	protein_coding	RIKEN_cDNA_2310061I04_gene
ENSMUSG00000040785	1220.52	1120.82	745.875	879.212	-0.489013	0.0060396	0.0677726	Ttc3	chr16	+	94370618	94469222	15134	protein_coding	tetratricopeptide_repeat_domain_3
ENSMUSG00000025650	60.0748	65.0607	144.241	109.381	0.788988	0.0060433	0.0677726	Col7a1	chr9	+	108953586	108984875	10287	protein_coding	collagen_type_VII_alpha_1
ENSMUSG00000030339	889.107	1017.31	1556.28	1226.1	0.503591	0.00605513	0.0677935	Ltbr	chr6	-	125306571	125313885	2354	protein_coding	lymphotoxin_B_receptor
ENSMUSG00000041935	1918.39	1868.03	1176.7	1477.16	-0.477741	0.00605784	0.0677935	AW549877	chr15	-	3982036	3995752	5083	protein_coding	expressed_sequence_AW549877
ENSMUSG00000084883	273.34	273.058	110.078	193.76	-0.705913	0.00606113	0.0677935	Ccdc85c	chr12	-	108206345	108275417	1547	protein_coding	coiled-coil_domain_containing_85C
ENSMUSG00000024871	28.0349	38.445	97.7419	65.6284	0.879616	0.00606269	0.0677935	Doc2g	chr19	+	4003321	4007005	3027	protein_coding	double_C2_gamma
ENSMUSG00000098557	590.735	608.219	404.253	403.146	-0.522619	0.00607023	0.0678288	Kctd12	chr14	-	102976581	102982637	6057	protein_coding	potassium_channel_tetramerisation_domain_containing_12
ENSMUSG00000022126	2.00249	0.985769	53.1413	2.08344	0.832743	0.00607525	0.0678359	Irg1	chr14	+	103046977	103056573	2623	protein_coding	immunoresponsive_gene_1
ENSMUSG00000092981	88.1097	99.5627	189.79	156.258	0.72415	0.00609134	0.0679666	Mir5125	chr17	+	23823291	23823369	79	miRNA	microRNA_5125
ENSMUSG00000044749	34.0424	23.6585	7.59161	3.12516	-0.92746	0.00610315	0.0680493	Abca6	chr11	-	110176820	110251776	5398	protein_coding	ATP-binding_cassette_sub-family_A_(ABC1)_member_6
ENSMUSG00000036333	7981.94	7388.34	4503.72	6211.78	-0.48364	0.00612499	0.0682436	Kidins220	chr12	+	24974932	25059697	7402	protein_coding	kinase_D-interacting_substrate_220
ENSMUSG00000024862	541.674	566.817	865.443	755.247	0.505454	0.0061418	0.0683816	Klc2	chr19	-	5107746	5118560	4134	protein_coding	kinesin_light_chain_2
ENSMUSG00000035284	637.794	521.472	281.838	434.397	-0.612195	0.00616624	0.0686045	Vps13c	chr9	+	67840396	67995634	11523	protein_coding	vacuolar_protein_sorting_13C_(yeast)
ENSMUSG00000043940	3726.64	3528.07	1886.51	2951.19	-0.533356	0.00618229	0.0687061	Wdfy3	chr5	-	101832956	102069921	15343	protein_coding	WD_repeat_and_FYVE_domain_containing_3
ENSMUSG00000036594	3240.03	1602.86	162.271	555.237	-0.900793	0.00618426	0.0687061	H2-Aa	chr17	-	34282744	34287827	1874	protein_coding	histocompatibility_2_class_II_antigen_A_alpha
ENSMUSG00000021712	558.696	427.824	247.676	357.31	-0.61911	0.00622213	0.0690772	Trim23	chr13	+	104178797	104203372	5747	protein_coding	tripartite_motif-containing_23
ENSMUSG00000042647	908.131	964.082	669.959	633.366	-0.484964	0.00623497	0.0691416	Acad12	chr5	-	121596775	121618938	6516	protein_coding	acyl-Coenzyme_A_dehydrogenase_family_member_12
ENSMUSG00000037533	646.805	577.661	334.98	456.273	-0.567013	0.00623686	0.0691416	Rapgef6	chr11	+	54522847	54699285	12926	protein_coding	Rap_guanine_nucleotide_exchange_factor_(GEF)_6
ENSMUSG00000075520	315.393	299.674	173.658	204.177	-0.617219	0.00624458	0.0691776	Malrd1	chr2	+	15526479	16255555	6738	protein_coding	MAM_and_LDL_receptor_class_A_domain_containing_1
ENSMUSG00000031393	985.226	965.068	660.47	703.161	-0.480147	0.00626027	0.0692395	Mecp2	chrX	-	74026592	74135363	15067	protein_coding	methyl_CpG_binding_protein_2
ENSMUSG00000050931	2727.4	2587.64	1781.18	2046.98	-0.445307	0.00626071	0.0692395	Sgms2	chr3	-	131318985	131491411	6227	protein_coding	sphingomyelin_synthase_2
ENSMUSG00000040247	63.0785	26.6158	7.59161	15.6258	-0.939576	0.00626359	0.0692395	Tbc1d10c	chr19	-	4184358	4191047	1758	protein_coding	TBC1_domain_family_member_10c
ENSMUSG00000032232	9586.93	9834.03	5180.32	7970.2	-0.516299	0.00627582	0.0693252	Cgnl1	chr9	-	71626509	71771602	7844	protein_coding	cingulin-like_1
ENSMUSG00000003948	678.845	551.045	1093.19	788.582	0.554787	0.00629597	0.0694982	Mmd	chr11	+	90187684	90278589	5386	protein_coding	monocyte_to_macrophage_differentiation-associated
ENSMUSG00000032334	425.53	307.56	187.892	250.013	-0.643185	0.00631128	0.0696175	Loxl1	chr9	-	58287723	58313212	3338	protein_coding	lysyl_oxidase-like_1
ENSMUSG00000034993	478.596	535.272	909.095	646.908	0.557932	0.00632321	0.0696994	Vat1	chr11	-	101458745	101466230	2766	protein_coding	vesicle_amine_transport_protein_1_homolog_(T_californica)
ENSMUSG00000027365	3227.02	2921.82	1984.26	2399.08	-0.457462	0.00633616	0.0697925	Trpm7	chr2	-	126791565	126876230	11315	protein_coding	transient_receptor_potential_cation_channel_subfamily_M_member_7
ENSMUSG00000024426	180.224	217.855	320.745	323.975	0.61138	0.00634135	0.0698	Atat1	chr17	-	35897595	35910075	4586	protein_coding	alpha_tubulin_acetyltransferase_1
ENSMUSG00000059518	391.487	411.066	732.59	516.693	0.572657	0.00634669	0.0698091	Znhit1	chr5	-	136982164	136988021	1860	protein_coding	zinc_finger_HIT_domain_containing_1
ENSMUSG00000027610	3892.85	4146.14	6074.23	5053.38	0.441513	0.00636037	0.0699099	Gss	chr2	-	155563181	155592810	5915	protein_coding	glutathione_synthetase
ENSMUSG00000021416	1900.37	1954.78	1473.72	1283.4	-0.453292	0.0063684	0.0699484	Eci3	chr13	-	34946614	34963810	1418	protein_coding	enoyl-Coenzyme_A_delta_isomerase_3
ENSMUSG00000050520	1660.07	1654.12	1110.27	1255.27	-0.45598	0.00637954	0.0700211	Cldn8	chr16	-	88560828	88563183	2356	protein_coding	claudin_8
ENSMUSG00000040732	225.28	174.481	80.6608	131.257	-0.74017	0.00639021	0.0700552	Erg	chr16	-	95359169	95586593	3466	protein_coding	avian_erythroblastosis_virus_E-26_(v-ets)_oncogene_related
ENSMUSG00000056962	416.519	426.838	612.073	633.366	0.515897	0.0063917	0.0700552	Jmjd6	chr11	-	116837432	116843449	4698	protein_coding	jumonji_domain_containing_6
ENSMUSG00000097971	1039.29	1042.94	3952.38	1807.38	0.908702	0.00640806	0.070168	Gm26917	chr17	+	39843013	39846341	3329	lincRNA	predicted_gene_26917
ENSMUSG00000024309	578.72	571.746	995.45	733.371	0.53537	0.00641106	0.070168	Pfdn6	chr17	-	33938821	33940343	1193	protein_coding	prefoldin_subunit_6
ENSMUSG00000030291	496.618	417.966	713.611	648.991	0.525831	0.00644191	0.0704558	Med21	chr6	+	146642547	146650732	3523	protein_coding	mediator_complex_subunit_21
ENSMUSG00000047822	30.0374	25.63	80.6608	60.4198	0.885147	0.00645347	0.0705324	Angptl8	chr9	+	21835510	21837346	864	protein_coding	angiopoietin-like_8
ENSMUSG00000040563	60.0748	69.0038	162.271	103.13	0.794807	0.00645907	0.0705438	Plppr2	chr9	+	21937033	21948907	2750	protein_coding	phospholipid_phosphatase_related_2
ENSMUSG00000020527	652.813	667.365	973.624	915.672	0.480536	0.00647111	0.0706255	Myo19	chr11	+	84880148	84911226	7113	protein_coding	myosin_XIX
ENSMUSG00000054065	301.375	318.403	528.566	429.189	0.564752	0.00647647	0.0706342	Pkp3	chr7	+	141078218	141090510	3616	protein_coding	plakophilin_3
ENSMUSG00000035198	261.325	279.958	437.466	400.02	0.565777	0.00648529	0.0706805	Tubg1	chr11	+	101119938	101126419	2266	protein_coding	tubulin_gamma_1
ENSMUSG00000028763	2636.28	2327.4	1623.66	1910.51	-0.458679	0.0065343	0.071151	Hspg2	chr4	+	137468769	137570630	14307	protein_coding	perlecan_(heparan_sulfate_proteoglycan_2)
ENSMUSG00000046229	241.3	256.3	509.587	319.808	0.638519	0.00653765	0.071151	Scand1	chr2	-	156311847	156312704	759	protein_coding	SCAN_domain-containing_1
ENSMUSG00000056492	2280.84	2027.73	1300.06	1693.84	-0.486991	0.00654808	0.0711795	Adgrf5	chr17	+	43389466	43459557	8535	protein_coding	adhesion_G_protein-coupled_receptor_F5
ENSMUSG00000027761	2762.44	2633.97	1656.87	2141.78	-0.472065	0.00655277	0.0711795	Aadac	chr3	+	60025717	60040160	1501	protein_coding	arylacetamide_deacetylase_(esterase)
ENSMUSG00000042275	344.429	370.649	613.022	483.358	0.556437	0.00655558	0.0711795	Pelo	chr13	-	115088357	115090188	1600	protein_coding	pelota_homolog_(Drosophila)
ENSMUSG00000039632	75.0935	64.075	132.853	137.507	0.758205	0.00656396	0.0711795	Ccdc151	chr9	-	21989871	22002634	2200	protein_coding	coiled-coil_domain_containing_151
ENSMUSG00000022579	277.345	183.353	101.538	147.924	-0.723439	0.00656513	0.0711795	Gpihbp1	chr15	+	75596628	75599481	2554	protein_coding	GPI-anchored_HDL-binding_protein_1
ENSMUSG00000026640	508.633	456.411	310.307	323.975	-0.548005	0.00656787	0.0711795	Plxna2	chr1	+	194618218	194816869	17174	protein_coding	plexin_A2
ENSMUSG00000025733	665.829	744.255	1121.66	930.256	0.499482	0.00659027	0.0712429	Rhot2	chr17	-	25838457	25844851	4442	protein_coding	ras_homolog_gene_family_member_T2
ENSMUSG00000031016	234.292	305.588	90.1503	191.676	-0.750054	0.0065905	0.0712429	Wee1	chr7	+	110122350	110142112	1941	protein_coding	WEE_1_homolog_1_(S._pombe)
ENSMUSG00000036330	2374.96	2968.15	1531.61	2096.98	-0.512705	0.00659145	0.0712429	Slc18a1	chr8	-	69037711	69089235	5401	protein_coding	solute_carrier_family_18_(vesicular_monoamine)_member_1
ENSMUSG00000032239	451.562	488.941	847.413	598.989	0.559566	0.00659691	0.0712429	Rp9	chr9	-	22448311	22468356	1142	protein_coding	retinitis_pigmentosa_9_(human)
ENSMUSG00000080316	268.334	267.143	393.815	434.397	0.564775	0.00659821	0.0712429	Spaca6	chr17	+	17830719	17843009	6897	protein_coding	sperm_acrosome_associated_6
ENSMUSG00000054178	124.155	110.406	36.0601	70.837	-0.828873	0.00660134	0.0712429	Gm9938	chr19	+	23723279	23725034	1756	protein_coding	predicted_gene_9938
ENSMUSG00000024910	42.0524	56.1888	15.1832	16.6675	-0.922688	0.00660708	0.0712551	Ctsw	chr19	-	5465240	5468498	1232	protein_coding	cathepsin_W
ENSMUSG00000099858	537.669	589.49	299.868	421.897	-0.575636	0.00662213	0.0713678	Gm6652	chr1	-	153619604	153620673	1070	processed_pseudogene	predicted_gene_6652
ENSMUSG00000006095	609.759	605.262	970.777	802.124	0.502493	0.0066813	0.071908	Tbcb	chr7	-	30224131	30232272	1442	protein_coding	tubulin_folding_cofactor_B
ENSMUSG00000047767	155.193	132.093	238.187	246.888	0.648989	0.00668155	0.071908	Atg16l2	chr7	-	101263034	101302251	8469	protein_coding	autophagy_related_16-like_2_(S._cerevisiae)
ENSMUSG00000071632	144.179	183.353	278.992	267.722	0.638603	0.00669184	0.0719687	2510002D24Rik	chr16	+	18836578	18840160	1486	protein_coding	RIKEN_cDNA_2510002D24_gene
ENSMUSG00000022580	512.638	548.087	992.603	654.2	0.569095	0.00671074	0.0720874	Rhpn1	chr15	+	75704280	75714410	2813	protein_coding	rhophilin_Rho_GTPase_binding_protein_1
ENSMUSG00000040451	1341.67	1233.2	776.242	996.926	-0.497086	0.00671928	0.0720874	Sgms1	chr19	-	32122727	32389714	10299	protein_coding	sphingomyelin_synthase_1
ENSMUSG00000024856	649.809	576.675	1161.52	746.913	0.571369	0.0067212	0.0720874	Cdk2ap2	chr19	+	4097182	4099019	1636	protein_coding	CDK2-associated_protein_2
ENSMUSG00000019942	65.081	29.5731	18.0301	7.29204	-0.931551	0.00672151	0.0720874	Cdk1	chr10	-	69336635	69352938	3445	protein_coding	cyclin-dependent_kinase_1
ENSMUSG00000071369	1515.89	1411.62	799.017	1163.6	-0.526809	0.00673703	0.0722038	Map3k5	chr10	+	19934472	20142753	6262	protein_coding	mitogen-activated_protein_kinase_kinase_kinase_5
ENSMUSG00000025499	847.054	908.879	1405.4	1128.18	0.489679	0.00675148	0.0722771	Hras	chr7	-	141189105	141194005	3733	protein_coding	Harvey_rat_sarcoma_virus_oncogene
ENSMUSG00000054136	18.0224	27.6015	77.814	48.9608	0.904521	0.00675321	0.0722771	Adm2	chr15	+	89322972	89324728	1043	protein_coding	adrenomedullin_2
ENSMUSG00000092164	58.0723	60.1319	21.8259	21.8761	-0.898153	0.00677473	0.0724037	Rergl	chr6	-	139492973	139501976	958	protein_coding	RERG/RAS-like
ENSMUSG00000023944	20236.2	24670.8	32290	29507.8	0.434032	0.00677987	0.0724037	Hsp90ab1	chr17	-	45567775	45573271	2999	protein_coding	heat_shock_protein_90_alpha_(cytosolic)_class_B_member_1
ENSMUSG00000020134	573.714	499.785	310.307	388.562	-0.558038	0.00678125	0.0724037	Peli1	chr11	+	21091291	21150323	6553	protein_coding	pellino_1
ENSMUSG00000059493	687.856	633.849	283.736	515.651	-0.630547	0.00678375	0.0724037	Nhs	chrX	-	161833296	162159730	8805	protein_coding	Nance-Horan_syndrome_(human)
ENSMUSG00000079215	1688.1	1463.87	802.812	1259.44	-0.55263	0.00681376	0.0726676	Zfp664	chr5	+	124862691	124902693	7832	protein_coding	zinc_finger_protein_664
ENSMUSG00000024238	244.304	209.969	98.6909	154.175	-0.701535	0.00681787	0.0726676	Zeb1	chr18	+	5591860	5775467	10112	protein_coding	zinc_finger_E-box_binding_homeobox_1
ENSMUSG00000033082	137.171	108.435	37.0091	75.0038	-0.826628	0.00683074	0.0727547	Clec1a	chr6	-	129424772	129452000	5180	protein_coding	C-type_lectin_domain_family_1_member_a
ENSMUSG00000015962	453.565	286.859	603.533	579.196	0.596975	0.00686129	0.0730298	1700016C15Rik	chr1	+	177729814	177753324	768	protein_coding	RIKEN_cDNA_1700016C15_gene
ENSMUSG00000040434	301.375	315.446	489.659	447.94	0.546517	0.00687322	0.0730608	Gyltl1b	chr2	-	92365046	92374869	5837	protein_coding	glycosyltransferase-like_1B
ENSMUSG00000041734	443.552	350.934	192.637	286.473	-0.632983	0.00687365	0.0730608	Kirrel	chr3	-	87078593	87174747	7463	protein_coding	kin_of_IRRE_like_(Drosophila)
ENSMUSG00000052331	367.457	380.507	153.73	279.181	-0.669323	0.00692612	0.0734812	Ankrd44	chr1	-	54645340	54926387	14175	protein_coding	ankyrin_repeat_domain_44
ENSMUSG00000025860	1666.07	1371.2	893.912	1174.02	-0.509437	0.00692695	0.0734812	Xiap	chrX	+	42059679	42109656	9262	protein_coding	X-linked_inhibitor_of_apoptosis
ENSMUSG00000026394	971.209	1082.37	1951.99	1208.4	0.559443	0.00692744	0.0734812	Atp6v1g3	chr1	+	138273738	138289462	1887	protein_coding	ATPase_H+_transporting_lysosomal_V1_subunit_G3
ENSMUSG00000045215	98.1222	88.7192	35.1112	48.9608	-0.831376	0.00694007	0.0735647	Asxl3	chr18	+	22344883	22530227	15533	protein_coding	additional_sex_combs_like_3_(Drosophila)
ENSMUSG00000027715	62.0773	43.3738	18.979	16.6675	-0.91217	0.00695789	0.0737031	Ccna2	chr3	-	36564865	36572150	4083	protein_coding	cyclin_A2
ENSMUSG00000028405	6555.16	7396.22	4244.66	5607.58	-0.467735	0.00697618	0.0738464	Aco1	chr4	+	40143081	40198338	4496	protein_coding	aconitase_1
ENSMUSG00000040102	706.88	731.44	429.875	538.569	-0.521765	0.00701069	0.0741609	Klhl42	chr6	+	147091379	147112778	6449	protein_coding	kelch-like_42
ENSMUSG00000031827	1841.29	1963.65	2903.79	2408.46	0.451119	0.00702585	0.0742361	Cotl1	chr8	-	119809225	119840579	1628	protein_coding	coactosin-like_1_(Dictyostelium)
ENSMUSG00000021701	263.328	226.727	429.875	347.934	0.590606	0.00702739	0.0742361	Plk2	chr13	+	110395044	110400844	2802	protein_coding	polo-like_kinase_2
ENSMUSG00000025016	5561.92	5469.05	2998.68	4528.36	-0.506662	0.00704128	0.0743321	Tm9sf3	chr19	-	41210842	41264004	6144	protein_coding	transmembrane_9_superfamily_member_3
ENSMUSG00000006958	78.0972	98.5769	198.331	137.507	0.741367	0.00705469	0.0744229	Chrd	chr16	+	20733127	20742384	5838	protein_coding	chordin
ENSMUSG00000041046	200.249	187.296	111.976	109.381	-0.678495	0.00706123	0.0744411	Ramp3	chr11	+	6658521	6677475	1380	protein_coding	receptor_(calcitonin)_activity_modifying_protein_3
ENSMUSG00000049493	1103.37	1028.16	512.433	850.043	-0.576212	0.00707755	0.0744971	Pls1	chr9	-	95752642	95845311	3890	protein_coding	plastin_1_(I-isoform)
ENSMUSG00000014496	738.92	752.142	385.274	579.196	-0.564282	0.00708137	0.0744971	Ankrd28	chr14	-	31700015	31830415	5229	protein_coding	ankyrin_repeat_domain_28
ENSMUSG00000058454	259.323	303.617	432.722	434.397	0.559675	0.00708433	0.0744971	Dhcr7	chr7	+	143823145	143848410	5817	protein_coding	7-dehydrocholesterol_reductase
ENSMUSG00000024883	19.0237	29.5731	80.6608	51.0443	0.89524	0.00708579	0.0744971	Rin1	chr19	+	5050808	5057071	4176	protein_coding	Ras_and_Rab_interactor_1
ENSMUSG00000076431	280.349	226.727	454.547	356.268	0.597751	0.00709138	0.0745052	Sox4	chr13	-	28948919	28953713	4795	protein_coding	SRY_(sex_determining_region_Y)-box_4
ENSMUSG00000021822	7901.84	7693.93	10328.4	10531.8	0.399069	0.00711435	0.0746958	Plau	chr14	+	20836662	20843388	2343	protein_coding	plasminogen_activator_urokinase
ENSMUSG00000026880	344.429	282.916	211.616	169.8	-0.623082	0.00713208	0.0747648	Stom	chr2	-	35313986	35336976	2827	protein_coding	stomatin
ENSMUSG00000038582	822.023	784.672	392.866	631.282	-0.579009	0.00713546	0.0747648	Pptc7	chr5	+	122284365	122324281	4719	protein_coding	PTC7_protein_phosphatase_homolog_(S._cerevisiae)
ENSMUSG00000003072	5023.25	5463.13	8268.21	6413.87	0.454288	0.00713618	0.0747648	Atp5d	chr10	+	80138632	80145818	1928	protein_coding	ATP_synthase_H+_transporting_mitochondrial_F1_complex_delta_subunit
ENSMUSG00000032114	4723.88	4875.61	3016.71	3852.28	-0.452167	0.00714025	0.0747648	Slc37a4	chr9	+	44398176	44402963	2083	protein_coding	solute_carrier_family_37_(glucose-6-phosphate_transporter)_member_4
ENSMUSG00000071645	317.395	309.531	507.689	444.814	0.545591	0.00717069	0.0749504	Tut1	chr19	+	8953850	8966207	2747	protein_coding	terminal_uridylyl_transferase_1_U6_snRNA-specific
ENSMUSG00000030047	64.0798	54.2173	26.5706	15.6258	-0.900217	0.00717124	0.0749504	Arhgap25	chr6	-	87458545	87533259	4434	protein_coding	Rho_GTPase_activating_protein_25
ENSMUSG00000066363	67.0835	35.4877	21.8259	7.29204	-0.923276	0.0071725	0.0749504	Serpina3f	chr12	+	104214544	104221129	2290	protein_coding	serine_(or_cysteine)_peptidase_inhibitor_clade_A_member_3F
ENSMUSG00000051054	3.00374	0	23.7238	14.5841	0.835093	0.00718142	0.0749931	1700014D04Rik	chr13	-	59740842	59746752	3285	protein_coding	RIKEN_cDNA_1700014D04_gene
ENSMUSG00000037487	3489.34	3462.02	2142.73	2789.73	-0.462	0.00720602	0.0751992	Ubr5	chr15	-	37967328	38078853	9790	protein_coding	ubiquitin_protein_ligase_E3_component_n-recognin_5
ENSMUSG00000023906	9.01122	19.7154	61.6818	35.4185	0.920943	0.00723621	0.0754633	Cldn6	chr17	+	23679365	23682446	1506	protein_coding	claudin_6
ENSMUSG00000038070	156.194	117.306	50.2944	83.3376	-0.787345	0.0072439	0.0754926	Cntln	chr4	+	84884309	85131921	7102	protein_coding	centlein_centrosomal_protein
ENSMUSG00000035933	398.496	337.133	166.066	269.805	-0.647776	0.00726192	0.0756295	Cog5	chr12	+	31654869	31937630	2997	protein_coding	component_of_oligomeric_golgi_complex_5
ENSMUSG00000030409	275.343	263.2	451.701	382.311	0.565247	0.00729864	0.0759609	Dmpk	chr7	+	19083849	19093821	4330	protein_coding	dystrophia_myotonica-protein_kinase
ENSMUSG00000031557	310.386	278.973	178.403	186.468	-0.606389	0.00734064	0.0763466	Plekha2	chr8	-	25039144	25102194	5397	protein_coding	pleckstrin_homology_domain-containing_family_A_(phosphoinositide_binding_specific)_member_2
ENSMUSG00000048031	1.00125	48.3027	0.948951	0	-0.773137	0.00736557	0.0765354	Fcrl5	chr3	+	87435773	87500678	3480	protein_coding	Fc_receptor-like_5
ENSMUSG00000033985	319.398	302.631	180.301	207.302	-0.600457	0.00737179	0.0765354	Tesk2	chr4	+	116720948	116805956	4272	protein_coding	testis-specific_kinase_2
ENSMUSG00000041133	1519.89	1379.09	948.002	1103.18	-0.465166	0.00737363	0.0765354	Smc1a	chrX	+	152016428	152062694	5769	protein_coding	structural_maintenance_of_chromosomes_1A
ENSMUSG00000020315	13698.1	12585.3	7283.2	10824.5	-0.495396	0.00738551	0.0765998	Sptbn1	chr11	-	30099395	30268175	17492	protein_coding	spectrin_beta_non-erythrocytic_1
ENSMUSG00000029559	542.676	638.778	920.482	804.208	0.501845	0.00738973	0.0765998	2210016L21Rik	chr5	+	114942158	114949783	3303	protein_coding	RIKEN_cDNA_2210016L21_gene
ENSMUSG00000020901	57.071	103.506	39.8559	21.8761	-0.881222	0.00739718	0.0766257	Pik3r5	chr11	+	68432121	68497849	5550	protein_coding	phosphoinositide-3-kinase_regulatory_subunit_5_p101
ENSMUSG00000061950	842.048	848.747	388.121	671.909	-0.594752	0.00740777	0.076684	Ppp4r1	chr17	+	65782573	65841926	5449	protein_coding	protein_phosphatase_4_regulatory_subunit_1
ENSMUSG00000030602	683.851	603.291	997.347	864.628	0.49172	0.00744215	0.0769884	Pak4	chr7	-	28558819	28598185	3535	protein_coding	p21_protein_(Cdc42/Rac)-activated_kinase_4
ENSMUSG00000027360	69.086	93.648	139.496	169.8	0.738089	0.00745852	0.077098	Hdc	chr2	-	126593667	126619299	6389	protein_coding	histidine_decarboxylase
ENSMUSG00000053799	1214.51	1098.15	662.368	905.255	-0.513665	0.00746271	0.077098	Exoc6	chr19	+	37550418	37683245	2729	protein_coding	exocyst_complex_component_6
ENSMUSG00000033257	1024.28	1022.24	650.98	776.081	-0.481931	0.00747759	0.07717	Ttll4	chr1	+	74661745	74703730	11527	protein_coding	tubulin_tyrosine_ligase-like_family_member_4
ENSMUSG00000078771	54.0673	52.2457	23.7238	11.4589	-0.907802	0.0074803	0.07717	Evi2a	chr11	-	79526560	79530609	2297	protein_coding	ecotropic_viral_integration_site_2a
ENSMUSG00000040339	646.805	651.593	357.754	494.817	-0.547911	0.00748812	0.07717	Fam102b	chr3	-	108970997	109027607	5702	protein_coding	family_with_sequence_similarity_102_member_B
ENSMUSG00000058216	2.00249	10.8435	46.4986	20.8344	0.901742	0.00748962	0.07717	BC021614	chr19	-	4057477	4059446	709	protein_coding	cDNA_sequence_BC021614
ENSMUSG00000021880	30.0374	20.7011	5.69371	3.12516	-0.895027	0.00749495	0.0771736	Rnase6	chr14	+	51129068	51131122	1072	protein_coding	ribonuclease_RNase_A_family_6
ENSMUSG00000037318	42.0524	24.6442	8.54056	7.29204	-0.915881	0.00752216	0.0773595	Traf3ip3	chr1	-	193175453	193201703	5756	protein_coding	TRAF3_interacting_protein_3
ENSMUSG00000030611	237.295	223.77	409.947	322.933	0.590918	0.00752301	0.0773595	Mrps11	chr7	+	78783119	78792989	2172	protein_coding	mitochondrial_ribosomal_protein_S11
ENSMUSG00000029507	282.351	268.129	461.19	388.562	0.561481	0.0075394	0.0774766	Pus1	chr5	-	110773667	110780659	2180	protein_coding	pseudouridine_synthase_1
ENSMUSG00000026204	4.00499	6.90038	47.4475	13.5424	0.894107	0.00761076	0.0781226	Ptprn	chr1	-	75247027	75264502	4249	protein_coding	protein_tyrosine_phosphatase_receptor_type_N
ENSMUSG00000011382	321.4	356.848	511.485	505.234	0.53025	0.00761236	0.0781226	Dhdh	chr7	-	45473563	45488796	2738	protein_coding	dihydrodiol_dehydrogenase_(dimeric)
ENSMUSG00000090112	519.647	501.756	257.166	387.52	-0.587825	0.00763985	0.0783527	Shprh	chr10	+	11149427	11217595	14066	protein_coding	SNF2_histone_linker_PHD_RING_helicase
ENSMUSG00000030945	72372.1	79777.3	45317.2	62358.4	-0.464413	0.00767054	0.0786154	Acsm2	chr7	+	119554340	119600690	7424	protein_coding	acyl-CoA_synthetase_medium-chain_family_member_2
ENSMUSG00000089788	138.172	162.652	259.064	241.679	0.633171	0.00769801	0.0788072	Gm16586	chr1	-	178321108	178324171	2640	antisense	predicted_gene_16586
ENSMUSG00000032575	1344.67	904.936	2134.19	1394.86	0.577279	0.00769943	0.0788072	Manf	chr9	-	106838312	106891979	3524	protein_coding	mesencephalic_astrocyte-derived_neurotrophic_factor
ENSMUSG00000023019	5372.69	5398.07	8118.28	6651.38	0.42901	0.00774491	0.0792203	Gpd1	chr15	+	99717515	99725005	2961	protein_coding	glycerol-3-phosphate_dehydrogenase_1_(soluble)
ENSMUSG00000064036	4.00499	6.90038	24.6727	30.2099	0.901245	0.00775043	0.0792243	Mro	chr18	+	73859385	73881333	4431	protein_coding	maestro
ENSMUSG00000055204	2350.93	2231.78	1376.93	1835.51	-0.475478	0.00778831	0.0795344	Ankrd17	chr5	-	90227166	90366577	35531	protein_coding	ankyrin_repeat_domain_17
ENSMUSG00000025323	156.194	126.178	67.3755	80.2124	-0.741881	0.00779104	0.0795344	Sp4	chr12	-	118234933	118301440	5770	protein_coding	trans-acting_transcription_factor_4
ENSMUSG00000024830	314.391	310.517	519.076	432.314	0.546705	0.00780052	0.0795787	Rps6kb2	chr19	-	4156713	4163354	2445	protein_coding	ribosomal_protein_S6_kinase_polypeptide_2
ENSMUSG00000087305	80.0997	94.6338	42.7028	35.4185	-0.826098	0.00781119	0.079635	A430035B10Rik	chr6	-	8488795	8510430	5056	processed_transcript	RIKEN_cDNA_A430035B10_gene
ENSMUSG00000031877	106.132	99.5627	45.5496	53.1277	-0.792888	0.00782479	0.0796941	Ces2g	chr8	+	104961718	104969537	2859	protein_coding	carboxylesterase_2G
ENSMUSG00000023914	29897.2	29747.5	20986	23551.2	-0.400138	0.00782728	0.0796941	Mep1a	chr17	-	43474324	43502812	3452	protein_coding	meprin_1_alpha
ENSMUSG00000019841	746.93	573.717	406.151	467.732	-0.538705	0.00786989	0.0800753	Rev3l	chr10	+	39732118	39875211	13293	protein_coding	REV3-like_catalytic_subunit_of_DNA_polymerase_zeta_RAD54_like_(S._cerevisiae)
ENSMUSG00000020256	53.0661	60.1319	109.129	118.756	0.772488	0.00787751	0.0801001	Aldh1l2	chr10	-	83487450	83534140	7503	protein_coding	aldehyde_dehydrogenase_1_family_member_L2
ENSMUSG00000019947	438.546	418.952	193.586	325.017	-0.627635	0.00788793	0.0801534	Arid5b	chr10	-	68095593	68278726	4494	protein_coding	AT_rich_interactive_domain_5B_(MRF1-like)
ENSMUSG00000031342	173.216	125.193	59.7839	91.6714	-0.760695	0.0079033	0.0802569	Gpm6b	chrX	+	166238911	166388988	5600	protein_coding	glycoprotein_m6b
ENSMUSG00000025154	67.0835	79.8473	32.2643	29.1682	-0.851107	0.00794774	0.0806553	Arhgap19	chr19	-	41766588	41802084	5140	protein_coding	Rho_GTPase_activating_protein_19
ENSMUSG00000026896	455.567	308.546	264.757	190.635	-0.638614	0.00796872	0.0808152	Ifih1	chr2	-	62595798	62646255	8165	protein_coding	interferon_induced_with_helicase_C_domain_1
ENSMUSG00000034342	767.956	829.032	517.178	587.53	-0.490328	0.00799948	0.0810723	Cbl	chr9	-	44142976	44234049	12345	protein_coding	Casitas_B-lineage_lymphoma
ENSMUSG00000029149	51.0636	115.335	179.352	160.425	0.780118	0.00800456	0.0810723	Krtcap3	chr5	+	31251691	31253202	1338	protein_coding	keratinocyte_associated_protein_3
ENSMUSG00000027276	493.614	559.917	715.509	821.917	0.500196	0.00801619	0.081137	Jag1	chr2	-	137081456	137116644	5827	protein_coding	jagged_1
ENSMUSG00000038521	457.57	314.46	271.4	187.51	-0.640676	0.00802627	0.081186	C1s1	chr6	-	124530345	124542359	3129	protein_coding	complement_component_1_s_subcomponent_1
ENSMUSG00000034116	57.071	100.548	38.907	22.9178	-0.869403	0.00803978	0.0812695	Vav1	chr17	+	57279100	57328031	3688	protein_coding	vav_1_oncogene
ENSMUSG00000058258	658.82	740.312	275.196	555.237	-0.643614	0.00805683	0.0813887	Idi1	chr13	+	8885501	8892451	3505	protein_coding	isopentenyl-diphosphate_delta_isomerase
ENSMUSG00000020775	838.043	901.978	1442.41	1085.47	0.495719	0.00807163	0.081485	Mrpl38	chr11	-	116131817	116138868	2550	protein_coding	mitochondrial_ribosomal_protein_L38
ENSMUSG00000025026	2652.3	2455.55	1152.98	2112.61	-0.573608	0.00808188	0.0815353	Add3	chr19	+	53140445	53247399	4938	protein_coding	adducin_3_(gamma)
ENSMUSG00000042590	451.562	397.265	276.145	279.181	-0.549909	0.00809526	0.0816169	Ipo11	chr13	-	106794439	106936958	7878	protein_coding	importin_11
ENSMUSG00000042042	426.531	390.364	196.433	305.224	-0.612994	0.00810253	0.0816169	Csgalnact2	chr6	-	118107452	118139140	5438	protein_coding	chondroitin_sulfate_N-acetylgalactosaminyltransferase_2
ENSMUSG00000032094	35.0436	19.7154	2.84685	7.29204	-0.888857	0.00810579	0.0816169	Cd3d	chr9	+	44981793	44987052	1323	protein_coding	CD3_antigen_delta_polypeptide
ENSMUSG00000030284	551.687	540.201	902.452	704.203	0.509812	0.00813455	0.0818533	Creld1	chr6	+	113483297	113493343	4251	protein_coding	cysteine-rich_with_EGF-like_domains_1
ENSMUSG00000028382	2114.63	2008.01	1336.12	1617.79	-0.449721	0.00814822	0.0819375	Ptbp3	chr4	-	59471868	59549364	7480	protein_coding	polypyrimidine_tract_binding_protein_3
ENSMUSG00000057156	309.385	247.428	148.036	186.468	-0.6323	0.00821168	0.0823771	Homez	chr14	-	54852736	54870961	5907	protein_coding	homeodomain_leucine_zipper-encoding_gene
ENSMUSG00000018008	198.247	254.328	150.883	105.214	-0.680953	0.00821245	0.0823771	Cyth4	chr15	+	78597047	78622019	2791	protein_coding	cytohesin_4
ENSMUSG00000039109	66.0823	67.0323	163.22	103.13	0.76802	0.00821283	0.0823771	F13a1	chr13	-	36867178	37050244	3927	protein_coding	coagulation_factor_XIII_A1_subunit
ENSMUSG00000102602	93.1159	131.107	51.2433	57.2946	-0.785609	0.00821702	0.0823771	A930004J17Rik	chr4	+	131878628	131883237	4610	TEC	RIKEN_cDNA_A930004J17_gene
ENSMUSG00000040511	189.236	139.979	282.787	264.597	0.630921	0.00822278	0.0823771	Pvr	chr7	-	19903578	19921160	6122	protein_coding	poliovirus_receptor
ENSMUSG00000034254	964.2	1078.43	1672.05	1275.07	0.487768	0.00823316	0.0823771	Agpat1	chr17	+	34604262	34613449	3001	protein_coding	1-acylglycerol-3-phosphate_O-acyltransferase_1_(lysophosphatidic_acid_acyltransferase_alpha)
ENSMUSG00000030703	39.0486	54.2173	114.823	86.4628	0.807521	0.00823994	0.0823771	Gdpd3	chr7	+	126766334	126775649	2186	protein_coding	glycerophosphodiester_phosphodiesterase_domain_containing_3
ENSMUSG00000044709	510.636	581.604	978.368	680.243	0.543283	0.00824153	0.0823771	Gemin7	chr7	-	19564946	19577595	1782	protein_coding	gem_(nuclear_organelle)_associated_protein_7
ENSMUSG00000042228	413.515	442.61	275.196	288.556	-0.543106	0.00824645	0.0823771	Lyn	chr4	+	3678115	3813122	4073	protein_coding	Yamaguchi_sarcoma_viral_(v-yes-1)_oncogene_homolog
ENSMUSG00000009376	3060.81	3239.24	1897.9	2548.05	-0.467257	0.00825016	0.0823771	Met	chr6	+	17463800	17573980	7679	protein_coding	met_proto-oncogene
ENSMUSG00000042138	191.238	192.225	312.205	296.89	0.588171	0.00825186	0.0823771	Msantd2	chr9	+	37489321	37524148	2289	protein_coding	Myb/SANT-like_DNA-binding_domain_containing_2
ENSMUSG00000045328	76.0947	51.26	22.7748	26.043	-0.873692	0.00825581	0.0823771	Cenpe	chr3	+	135212537	135273611	8620	protein_coding	centromere_protein_E
ENSMUSG00000057967	10.0125	11.8292	61.6818	21.8761	0.907175	0.00826977	0.0824111	Fgf18	chr11	-	33117430	33147400	1187	protein_coding	fibroblast_growth_factor_18
ENSMUSG00000038400	528.658	634.835	1046.69	725.037	0.546082	0.00826987	0.0824111	Pmepa1	chr2	-	173224458	173276533	4913	protein_coding	prostate_transmembrane_protein_androgen_induced_1
ENSMUSG00000015474	649.809	761.014	1172.9	900.046	0.507921	0.00827958	0.0824187	Ppt2	chr17	-	34616662	34628510	2614	protein_coding	palmitoyl-protein_thioesterase_2
ENSMUSG00000024122	1337.67	1259.81	610.175	1056.3	-0.569929	0.00828128	0.0824187	Pdpk1	chr17	-	24073680	24150924	10935	protein_coding	3-phosphoinositide_dependent_protein_kinase_1
ENSMUSG00000035530	3717.63	4027.85	5783.86	4833.58	0.428142	0.00831043	0.0826556	Eif1	chr11	+	100319885	100322096	2098	protein_coding	eukaryotic_translation_initiation_factor_1
ENSMUSG00000018293	3603.49	4194.45	6422.5	4699.2	0.47446	0.00832139	0.0826794	Pfn1	chr11	-	70651850	70654644	2405	protein_coding	profilin_1
ENSMUSG00000001983	359.447	347.976	199.28	248.971	-0.582319	0.0083235	0.0826794	Taco1	chr11	+	106066061	106073612	1383	protein_coding	translational_activator_of_mitochondrially_encoded_cytochrome_c_oxidase_I
ENSMUSG00000074151	618.77	339.104	324.541	229.178	-0.66368	0.00833761	0.0827664	Nlrc5	chr8	+	94472763	94527272	7646	protein_coding	NLR_family_CARD_domain_containing_5
ENSMUSG00000036053	349.435	297.702	140.445	237.512	-0.656787	0.00836166	0.0829086	Fmnl2	chr2	+	52857860	53134202	6033	protein_coding	formin-like_2
ENSMUSG00000026393	2017.51	1827.62	1205.17	1515.7	-0.464064	0.00836265	0.0829086	Nek7	chr1	-	138482875	138620141	7376	protein_coding	NIMA_(never_in_mitosis_gene_a)-related_expressed_kinase_7
ENSMUSG00000043998	1929.4	1875.92	1045.74	1545.91	-0.507119	0.00836938	0.0829222	Mgat2	chr12	+	69184157	69186770	2614	protein_coding	mannoside_acetylglucosaminyltransferase_2
ENSMUSG00000035356	205.256	310.517	472.578	370.852	0.615233	0.00844257	0.0835939	Nfkbiz	chr16	-	55811375	55838899	5018	protein_coding	nuclear_factor_of_kappa_light_polypeptide_gene_enhancer_in_B_cells_inhibitor_zeta
ENSMUSG00000055322	29959.3	30543.1	20043.7	24489.8	-0.417218	0.00847661	0.0838546	Tns1	chr1	-	73910231	74124449	16010	protein_coding	tensin_1
ENSMUSG00000060090	450.561	505.699	293.226	338.559	-0.539541	0.00848321	0.0838546	Rp2	chrX	+	20364481	20405653	5141	protein_coding	retinitis_pigmentosa_2_homolog_(human)
ENSMUSG00000021987	1307.63	1207.57	687.04	1006.3	-0.519593	0.00848516	0.0838546	Mtmr6	chr14	+	60265205	60302370	3836	protein_coding	myotubularin_related_protein_6
ENSMUSG00000022351	1143.42	1146.45	1385.47	1940.72	0.494466	0.00851084	0.0840547	Sqle	chr15	+	59315077	59331192	5546	protein_coding	squalene_epoxidase
ENSMUSG00000023132	60.0748	32.5304	15.1832	13.5424	-0.900354	0.00855155	0.0844029	Gzma	chr13	-	113093825	113100979	878	protein_coding	granzyme_A
ENSMUSG00000027272	827.03	693.981	427.977	581.28	-0.534928	0.00859049	0.0847332	Ubr1	chr2	-	120860269	120970715	9889	protein_coding	ubiquitin_protein_ligase_E3_component_n-recognin_1
ENSMUSG00000026728	877.092	824.103	1488.9	1029.22	0.515547	0.00862577	0.085027	Vim	chr2	+	13573927	13582826	4743	protein_coding	vimentin
ENSMUSG00000021624	36.0449	55.2031	17.0811	11.4589	-0.898311	0.00866719	0.0853197	Cd180	chr13	+	102693558	102739629	4509	protein_coding	CD180_antigen
ENSMUSG00000030165	21.0262	16.7581	0.948951	3.12516	-0.83225	0.00867184	0.0853197	Klrd1	chr6	+	129591782	129598775	1281	protein_coding	killer_cell_lectin-like_receptor_subfamily_D_member_1
ENSMUSG00000020573	44.0548	73.9327	26.5706	14.5841	-0.886802	0.00867455	0.0853197	Pik3cg	chr12	-	32173473	32208659	6786	protein_coding	phosphoinositide-3-kinase_catalytic_gamma_polypeptide
ENSMUSG00000020948	132.165	102.52	34.1622	72.9204	-0.812679	0.00867751	0.0853197	Klhl28	chr12	-	64942440	64965536	2854	protein_coding	kelch-like_28
ENSMUSG00000021068	313.39	203.068	124.313	168.759	-0.678643	0.00868644	0.0853282	Nin	chr12	-	70011435	70111925	10345	protein_coding	ninein
ENSMUSG00000039145	89.1109	84.7761	42.7028	36.4602	-0.811767	0.0086894	0.0853282	Camk1d	chr2	-	5293457	5714515	7427	protein_coding	calcium/calmodulin-dependent_protein_kinase_ID
ENSMUSG00000022110	3993.97	3608.9	2540.34	2997.03	-0.429795	0.00872447	0.085568	Sucla2	chr14	+	73525319	73596142	3988	protein_coding	succinate-Coenzyme_A_ligase_ADP-forming_beta_subunit
ENSMUSG00000023755	78.0972	106.463	194.535	146.883	0.714462	0.00872488	0.085568	Rhebl1	chr15	-	98877778	98881404	1940	protein_coding	Ras_homolog_enriched_in_brain_like_1
ENSMUSG00000022629	2380.96	2414.15	1251.67	1975.1	-0.51958	0.00873172	0.0855808	Kif21a	chr15	-	90933276	91049948	6475	protein_coding	kinesin_family_member_21A
ENSMUSG00000043008	142.177	96.6053	41.7538	70.837	-0.796475	0.00875487	0.0857059	Klhl6	chr16	-	19946499	19983037	2606	protein_coding	kelch-like_6
ENSMUSG00000038342	616.768	617.091	401.406	443.773	-0.500241	0.00875974	0.0857059	Mlxip	chr5	+	123394798	123457932	8326	protein_coding	MLX_interacting_protein
ENSMUSG00000048285	206.257	144.908	100.589	91.6714	-0.70442	0.00876109	0.0857059	Frmd6	chr12	+	70825514	70902232	4660	protein_coding	FERM_domain_containing_6
ENSMUSG00000024369	339.423	352.905	562.728	473.983	0.527628	0.00880557	0.0860866	Nelfe	chr17	+	34850391	34856372	2076	protein_coding	negative_elongation_factor_complex_member_E_Rdbp
ENSMUSG00000025017	66.0823	118.292	51.2433	21.8761	-0.858926	0.00883052	0.0862518	Pik3ap1	chr19	-	41274218	41385070	2615	protein_coding	phosphoinositide-3-kinase_adaptor_protein_1
ENSMUSG00000037400	1324.65	1241.08	733.539	1022.97	-0.500925	0.00883361	0.0862518	Atp11b	chr3	+	35754106	35856276	9176	protein_coding	ATPase_class_VI_type_11B
ENSMUSG00000018707	6866.55	5701.69	4425.91	4773.16	-0.423724	0.00884956	0.086353	Dync1h1	chr12	+	110601452	110666945	15658	protein_coding	dynein_cytoplasmic_1_heavy_chain_1
ENSMUSG00000030862	124.155	87.7334	55.0392	45.8357	-0.789369	0.00886828	0.0864811	Cpxm2	chr7	-	132032687	132154739	4622	protein_coding	carboxypeptidase_X_2_(M14_family)
ENSMUSG00000046324	1731.16	1552.59	1208.01	1169.85	-0.436354	0.00887844	0.0865256	Ermp1	chr19	-	29608214	29648415	9338	protein_coding	endoplasmic_reticulum_metallopeptidase_1
ENSMUSG00000050552	1029.28	973.94	1612.27	1247.98	0.475292	0.00890792	0.0867583	Lamtor4	chr5	+	138255482	138259398	1302	protein_coding	late_endosomal/lysosomal_adaptor_MAPK_and_MTOR_activator_4
ENSMUSG00000090086	150.187	199.125	344.469	244.804	0.641852	0.00891499	0.0867725	AI480526	chr5	-	123133723	123141666	4725	lincRNA	expressed_sequence_AI480526
ENSMUSG00000022272	2025.52	2157.85	1292.47	1671.96	-0.461897	0.00892811	0.0868237	Myo10	chr15	+	25622525	25813673	10122	protein_coding	myosin_X
ENSMUSG00000003429	3343.16	3790.28	6005.91	4223.13	0.479924	0.00893146	0.0868237	Rps11	chr7	-	45122388	45124389	602	protein_coding	ribosomal_protein_S11
ENSMUSG00000035493	308.384	276.015	209.718	137.507	-0.638087	0.00895831	0.086981	Tgfbi	chr13	+	56609603	56639339	2678	protein_coding	transforming_growth_factor_beta_induced
ENSMUSG00000067288	2294.86	2355	3821.43	2778.27	0.468326	0.00896392	0.086981	Rps28	chr17	-	33819027	33824562	1464	protein_coding	ribosomal_protein_S28
ENSMUSG00000027845	144.179	181.381	96.793	81.2542	-0.704318	0.00896451	0.086981	Dclre1b	chr3	-	103800605	103809444	8405	protein_coding	DNA_cross-link_repair_1B
ENSMUSG00000031841	172.214	128.15	72.1203	87.5045	-0.725249	0.00897315	0.0870103	Cdh13	chr8	+	118283733	119324921	11144	protein_coding	cadherin_13
ENSMUSG00000026203	902.123	829.032	1282.03	1145.89	0.45461	0.00898836	0.0871033	Dnajb2	chr1	+	75236406	75245692	4249	protein_coding	DnaJ_heat_shock_protein_family_(Hsp40)_member_B2
ENSMUSG00000024694	18505	16281.9	27343.1	20986.5	0.443429	0.00900504	0.0872103	Keg1	chr19	+	12695786	12719902	5664	protein_coding	kidney_expressed_gene_1
ENSMUSG00000003882	29.0361	22.6727	6.64266	3.12516	-0.876554	0.00905222	0.0875314	Il7r	chr15	-	9506161	9529876	3208	protein_coding	interleukin_7_receptor
ENSMUSG00000019838	1692.11	1366.28	654.776	1249.02	-0.597512	0.0090533	0.0875314	Slc16a10	chr10	-	40033535	40142254	5394	protein_coding	solute_carrier_family_16_(monocarboxylic_acid_transporters)_member_10
ENSMUSG00000052139	267.333	264.186	409.947	396.895	0.541262	0.00905517	0.0875314	Bre	chr5	+	31697684	32084962	4781	protein_coding	brain_and_reproductive_organ-expressed_protein
ENSMUSG00000040584	222.277	140.965	94.8951	102.089	-0.710463	0.00907872	0.0876517	Abcb1a	chr5	+	8660077	8748575	5480	protein_coding	ATP-binding_cassette_sub-family_B_(MDR/TAP)_member_1A
ENSMUSG00000061479	367.457	420.923	743.978	488.567	0.571387	0.00907894	0.0876517	Snrpa	chr7	-	27187005	27196271	2964	protein_coding	small_nuclear_ribonucleoprotein_polypeptide_A
ENSMUSG00000032766	312.389	272.072	158.475	201.052	-0.608708	0.00909778	0.0877788	Gng11	chr6	+	4003904	4008445	919	protein_coding	guanine_nucleotide_binding_protein_(G_protein)_gamma_11
ENSMUSG00000033669	267.333	259.257	454.547	360.435	0.561278	0.00911407	0.0878813	Zfp7	chr15	+	76879259	76892392	2769	protein_coding	zinc_finger_protein_7
ENSMUSG00000032289	236.294	216.869	123.364	146.883	-0.636108	0.00914805	0.088154	Thsd4	chr9	-	59966931	60522046	13986	protein_coding	thrombospondin_type_I_domain_containing_4
ENSMUSG00000040660	1.00125	0	21.8259	8.33376	0.76129	0.00916622	1	Cyp2b9	chr7	+	26173411	26210661	1876	protein_coding	cytochrome_P450_family_2_subfamily_b_polypeptide_9
ENSMUSG00000015468	528.658	460.354	283.736	363.56	-0.548305	0.00916739	0.0882854	Notch4	chr17	+	34564268	34588503	8061	protein_coding	notch_4
ENSMUSG00000040675	18.0224	32.5304	74.0182	57.2946	0.863884	0.00917595	0.0883128	Mthfd1l	chr10	+	3973118	4167081	4435	protein_coding	methylenetetrahydrofolate_dehydrogenase_(NADP+_dependent)_1-like
ENSMUSG00000035027	1555.94	1792.13	2675.09	2066.77	0.465643	0.00921146	0.0885995	Map2k2	chr10	+	81105915	81124697	3722	protein_coding	mitogen-activated_protein_kinase_kinase_2
ENSMUSG00000016252	3735.65	3948.99	6427.24	4514.81	0.471654	0.00922843	0.0886594	Atp5e	chr2	-	174461072	174464105	1756	protein_coding	ATP_synthase_H+_transporting_mitochondrial_F1_complex_epsilon_subunit
ENSMUSG00000098678	3.00374	3.94308	19.928	23.9596	0.857858	0.00922915	0.0886594	Mroh6	chr15	-	75884137	75888770	2216	protein_coding	maestro_heat-like_repeat_family_member_6
ENSMUSG00000079227	162.202	65.0607	60.7329	32.2933	-0.846465	0.00926253	0.0889249	Ccr5	chr9	+	124121543	124147699	3704	protein_coding	chemokine_(C-C_motif)_receptor_5
ENSMUSG00000043885	255.318	226.727	137.598	154.175	-0.622519	0.00927766	0.0890149	Slc36a4	chr9	+	15709738	15742384	5563	protein_coding	solute_carrier_family_36_(proton/amino_acid_symporter)_member_4
ENSMUSG00000023960	2823.51	2415.13	1511.68	2118.86	-0.486656	0.00928893	0.0890679	Enpp5	chr17	+	44078813	44086567	4858	protein_coding	ectonucleotide_pyrophosphatase/phosphodiesterase_5
ENSMUSG00000045817	1360.69	1376.13	773.395	1102.14	-0.499215	0.00932991	0.0894054	Zfp36l2	chr17	-	84183931	84187947	3530	protein_coding	zinc_finger_protein_36_C3H_type-like_2
ENSMUSG00000024529	195.243	180.396	107.231	110.422	-0.65921	0.00934547	0.0894471	Lox	chr18	-	52516069	52529867	4810	protein_coding	lysyl_oxidase
ENSMUSG00000038943	57.071	36.4734	18.979	10.4172	-0.889867	0.00934676	0.0894471	Prc1	chr7	+	80294450	80316259	8225	protein_coding	protein_regulator_of_cytokinesis_1
ENSMUSG00000044098	258.322	236.585	118.619	172.926	-0.646531	0.0093516	0.0894471	Rsbn1	chr3	+	103914120	103966636	6861	protein_coding	rosbin_round_spermatid_basic_protein_1
ENSMUSG00000001415	915.139	971.968	1367.44	1253.19	0.442696	0.00936786	0.0895472	Smg5	chr3	+	88336260	88362338	6956	protein_coding	Smg-5_homolog_nonsense_mediated_mRNA_decay_factor_(C._elegans)
ENSMUSG00000025470	131.163	178.424	287.532	233.345	0.63809	0.00937497	0.0895599	Zfp511	chr7	+	140036391	140040605	1100	protein_coding	zinc_finger_protein_511
ENSMUSG00000020840	1697.11	1624.55	1103.63	1291.73	-0.441075	0.00943196	0.0900487	Blmh	chr11	+	76924809	76987379	5891	protein_coding	bleomycin_hydrolase
ENSMUSG00000027695	317.395	325.304	145.189	238.554	-0.634941	0.00943825	0.0900533	Pld1	chr3	+	27938695	28133362	12961	protein_coding	phospholipase_D1
ENSMUSG00000021364	637.794	591.461	383.376	453.148	-0.506668	0.00944686	0.0900799	Elovl2	chr13	-	41182495	41220405	3852	protein_coding	elongation_of_very_long_chain_fatty_acids_(FEN1/Elo2_SUR4/Elo3_yeast)-like_2
ENSMUSG00000045826	46.0573	35.4877	14.2343	10.4172	-0.890491	0.0094632	0.0901173	Ptprcap	chr19	+	4154606	4156751	927	protein_coding	protein_tyrosine_phosphatase_receptor_type_C_polypeptide-associated_protein
ENSMUSG00000026121	277.345	191.239	106.283	157.3	-0.682993	0.00946692	0.0901173	Sema4c	chr1	-	36548639	36558349	4593	protein_coding	sema_domain_immunoglobulin_domain_(Ig)_transmembrane_domain_(TM)_and_short_cytoplasmic_domain_(semaphorin)_4C
ENSMUSG00000041164	1553.93	1820.71	2379.97	2257.41	0.430152	0.00946903	0.0901173	Zmiz2	chr11	+	6389074	6406158	4655	protein_coding	zinc_finger_MIZ-type_containing_2
ENSMUSG00000021457	121.151	225.741	94.8951	84.3793	-0.740547	0.00947408	0.0901173	Syk	chr13	+	52583173	52648792	9362	protein_coding	spleen_tyrosine_kinase
ENSMUSG00000040264	27.0337	6.90038	0.948951	1.04172	-0.779145	0.00947633	1	Gbp2b	chr3	+	142594847	142619179	2823	protein_coding	guanylate_binding_protein_2b
ENSMUSG00000046470	236.294	173.495	102.487	130.215	-0.675316	0.0095009	0.0903169	Sox18	chr2	-	181669836	181671640	1620	protein_coding	SRY_(sex_determining_region_Y)-box_18
ENSMUSG00000039648	1218.52	1601.87	1757.46	2370.95	0.501722	0.00953104	0.0905478	Ccbl1	chr2	-	30185124	30205847	2923	protein_coding	cysteine_conjugate-beta_lyase_1
ENSMUSG00000031842	1670.08	1842.4	2684.58	2193.86	0.442738	0.00954606	0.0906185	Pde4c	chr8	+	70723720	70751186	5545	protein_coding	phosphodiesterase_4C_cAMP_specific
ENSMUSG00000061028	381.475	415.009	669.01	521.902	0.525062	0.00955019	0.0906185	Clasrp	chr7	-	19581035	19604486	7614	protein_coding	CLK4-associating_serine/arginine_rich_protein
ENSMUSG00000044976	839.045	772.843	478.271	621.907	-0.503385	0.00957346	0.0907836	Wdr72	chr9	+	74110356	74283308	7486	protein_coding	WD_repeat_domain_72
ENSMUSG00000048040	49.0611	57.1746	150.883	78.129	0.798622	0.00960277	0.090998	Arxes2	chrX	+	135993824	135995355	1532	protein_coding	adipocyte-related_X-chromosome_expressed_sequence_2
ENSMUSG00000067336	1405.75	1269.67	671.857	1090.68	-0.540759	0.00960782	0.090998	Bmpr2	chr1	+	59763400	59879014	17983	protein_coding	bone_morphogenetic_protein_receptor_type_II_(serine/threonine_kinase)
ENSMUSG00000005958	104.13	100.548	207.82	155.216	0.680411	0.00963936	0.0912408	Ephb3	chr16	+	21204755	21223305	6289	protein_coding	Eph_receptor_B3
ENSMUSG00000021127	663.826	584.561	856.903	918.797	0.469873	0.00966361	0.091403	Zfp36l1	chr12	-	80107760	80113013	2984	protein_coding	zinc_finger_protein_36_C3H_type-like_1
ENSMUSG00000079261	128.16	124.207	293.226	163.55	0.695684	0.00966831	0.091403	Gm15217	chr14	+	46379414	46383608	861	protein_coding	predicted_gene_15217
ENSMUSG00000003380	2779.46	2602.43	4227.58	3262.67	0.445021	0.00968792	0.0915325	Rabac1	chr7	-	24969752	24972754	1523	protein_coding	Rab_acceptor_1_(prenylated)
ENSMUSG00000063550	490.611	397.265	195.484	339.601	-0.625917	0.0097118	0.0917022	Nup98	chr7	-	102134204	102210120	4051	protein_coding	nucleoporin_98
ENSMUSG00000017707	9331.62	8882.76	5834.15	7437.88	-0.42846	0.00973475	0.0918623	Serinc3	chr2	-	163623272	163645131	3840	protein_coding	serine_incorporator_3
ENSMUSG00000020566	320.399	386.421	686.092	436.481	0.585361	0.00974063	0.0918623	Atp6v1c2	chr12	-	17284721	17329359	2070	protein_coding	ATPase_H+_transporting_lysosomal_V1_subunit_C2
ENSMUSG00000073460	5.00623	1.97154	24.6727	19.7927	0.848847	0.00974839	0.0918795	Pnldc1	chr17	-	12888902	12910000	1689	protein_coding	poly(A)-specific_ribonuclease_(PARN)-like_domain_containing_1
ENSMUSG00000055692	61.076	62.1034	140.445	102.089	0.750285	0.00977466	0.092071	Tmem191c	chr16	+	17276300	17283229	2441	protein_coding	transmembrane_protein_191C
ENSMUSG00000032839	1058.32	1058.72	547.545	856.294	-0.533843	0.00978126	0.0920771	Trpc1	chr9	-	95705082	95750375	8030	protein_coding	transient_receptor_potential_cation_channel_subfamily_C_member_1
ENSMUSG00000059602	142.177	173.495	72.1203	98.9634	-0.709026	0.00978788	0.0920834	Syn3	chr10	-	86055125	86498896	12282	protein_coding	synapsin_III
ENSMUSG00000041268	1289.61	1152.36	650.031	985.467	-0.523318	0.00979679	0.0921113	Dmxl2	chr9	-	54365158	54501760	13419	protein_coding	Dmx-like_2
ENSMUSG00000041633	239.298	220.812	125.262	151.049	-0.628381	0.00980726	0.0921537	Kctd12b	chrX	-	153685154	153696391	4906	protein_coding	potassium_channel_tetramerisation_domain_containing_12b
ENSMUSG00000040209	1204.5	1242.07	866.392	902.129	-0.437841	0.00981697	0.0921889	Zfp704	chr3	-	9427020	9610085	15255	protein_coding	zinc_finger_protein_704
ENSMUSG00000094483	2006.5	1841.42	1275.39	1505.29	-0.438271	0.0098425	0.0923118	Purb	chr11	-	6467599	6475917	8319	protein_coding	purine_rich_element_binding_protein_B
ENSMUSG00000025422	69.086	54.2173	19.928	28.1264	-0.855371	0.00984781	0.0923118	Agap2	chr10	+	127078907	127093169	5633	protein_coding	ArfGAP_with_GTPase_domain_ankyrin_repeat_and_PH_domain_2
ENSMUSG00000016239	143.178	63.0892	34.1622	53.1277	-0.832576	0.00985005	0.0923118	Lonrf3	chrX	+	36328353	36362341	3812	protein_coding	LON_peptidase_N-terminal_domain_and_ring_finger_3
ENSMUSG00000061778	572.713	529.358	288.481	425.022	-0.558335	0.00985391	0.0923118	Mospd2	chrX	-	164936169	164980375	7914	protein_coding	motile_sperm_domain_containing_2
ENSMUSG00000022847	85.1059	117.306	204.973	159.383	0.690256	0.00990573	0.0925553	Thpo	chr16	-	20725158	20734511	1837	protein_coding	thrombopoietin
ENSMUSG00000030281	311.388	331.218	565.575	418.771	0.549598	0.00990574	0.0925553	Il17rc	chr6	+	113471427	113483140	2671	protein_coding	interleukin_17_receptor_C
ENSMUSG00000031494	26.0324	14.7865	0	4.16688	-0.80722	0.00990803	0.0925553	Cd209a	chr8	-	3743397	3748984	1583	protein_coding	CD209a_antigen
ENSMUSG00000029761	1405.75	1172.08	817.996	989.634	-0.472873	0.00991203	0.0925553	Cald1	chr6	+	34598500	34775473	12041	protein_coding	caldesmon_1
ENSMUSG00000031483	2695.36	2825.21	1773.59	2216.78	-0.437941	0.00991241	0.0925553	Erlin2	chr8	+	27023799	27039433	3943	protein_coding	ER_lipid_raft_associated_2
ENSMUSG00000073664	1078.34	989.712	565.575	827.126	-0.517401	0.00991578	0.0925553	Nbeal1	chr1	+	60180599	60338328	28441	protein_coding	neurobeachin_like_1
ENSMUSG00000021895	840.046	730.455	443.16	610.448	-0.521444	0.00993067	0.0926383	Arhgef3	chr14	+	27238039	27403904	3585	protein_coding	Rho_guanine_nucleotide_exchange_factor_(GEF)_3
ENSMUSG00000045205	713.889	656.522	422.283	515.651	-0.499886	0.00995132	0.092775	Dpy19l4	chr4	-	11261315	11322137	8101	protein_coding	dpy-19-like_4_(C._elegans)
ENSMUSG00000061838	6766.42	6493.26	4715.34	5213.81	-0.3954	0.00998077	0.0929936	Suclg2	chr6	-	95473009	95718800	4623	protein_coding	succinate-Coenzyme_A_ligase_GDP-forming_beta_subunit
ENSMUSG00000063895	327.408	295.731	123.364	234.387	-0.665864	0.00999068	0.0930039	Nupl1	chr14	-	60219204	60251507	2787	protein_coding	nucleoporin_like_1
ENSMUSG00000015944	1884.35	2485.12	1449.05	1635.5	-0.465113	0.00999389	0.0930039	Gatsl2	chr5	+	134099711	134144343	7560	protein_coding	GATS_protein-like_2
ENSMUSG00000070873	54.0673	42.3881	11.3874	20.8344	-0.878234	0.0100257	0.0931983	Lilra5	chr7	+	4237754	4243463	2109	protein_coding	leukocyte_immunoglobulin-like_receptor_subfamily_A_(with_TM_domain)_member_5
ENSMUSG00000048264	539.672	548.087	314.103	410.438	-0.528949	0.0100268	0.0931983	Dip2c	chr13	+	9276528	9668928	8223	protein_coding	disco_interacting_protein_2_homolog_C
ENSMUSG00000005150	232.289	267.143	433.671	343.768	0.565256	0.0100615	0.0934645	Wdr83	chr8	-	85075035	85081306	2818	protein_coding	WD_repeat_domain_containing_83
ENSMUSG00000001227	145.181	138.008	85.4056	66.6701	-0.71237	0.0100759	0.0935419	Sema6b	chr17	-	56123085	56140343	3977	protein_coding	sema_domain_transmembrane_domain_(TM)_and_cytoplasmic_domain_(semaphorin)_6B
ENSMUSG00000048022	6484.07	7153.72	3894.49	5661.75	-0.473363	0.0100941	0.0936411	Tmem229a	chr6	-	24951141	24956297	5157	protein_coding	transmembrane_protein_229A
ENSMUSG00000030678	1526.9	1542.73	2406.54	1881.35	0.44901	0.0100987	0.0936411	Maz	chr7	-	127022130	127027037	2976	protein_coding	MYC-associated_zinc_finger_protein_(purine-binding_transcription_factor)
ENSMUSG00000021676	1477.84	1465.84	859.75	1187.56	-0.481994	0.0101133	0.0936655	Iqgap2	chr13	-	95627177	95891922	5771	protein_coding	IQ_motif_containing_GTPase_activating_protein_2
ENSMUSG00000042453	106.132	72.9469	15.1832	53.1277	-0.858528	0.0101134	0.0936655	Reln	chr5	-	21884454	22344702	23738	protein_coding	reelin
ENSMUSG00000015568	10524.1	17555.6	21643.7	19882.3	0.512254	0.0101207	0.0936728	Lpl	chr8	+	68880491	68907448	6810	protein_coding	lipoprotein_lipase
ENSMUSG00000006398	42.0524	37.4592	15.1832	8.33376	-0.883413	0.0101263	0.0936728	Cdc20	chr4	-	118432901	118437352	1868	protein_coding	cell_division_cycle_20
ENSMUSG00000036339	657.819	643.707	394.764	492.734	-0.503763	0.0101356	0.0937026	Tmem260	chr14	+	48446128	48515135	8165	protein_coding	transmembrane_protein_260
ENSMUSG00000039438	4869.06	5958.97	8409.6	6679.51	0.446041	0.0101523	0.0937483	Ttc36	chr9	-	44799400	44802951	764	protein_coding	tetratricopeptide_repeat_domain_36
ENSMUSG00000022561	598.745	616.106	970.777	778.165	0.483273	0.0101526	0.0937483	Gpaa1	chr15	+	76331231	76334907	2846	protein_coding	GPI_anchor_attachment_protein_1
ENSMUSG00000021850	1512.88	1321.92	2074.41	1837.59	0.434736	0.0101644	0.093771	1700011H14Rik	chr14	-	49226358	49245428	1265	protein_coding	RIKEN_cDNA_1700011H14_gene
ENSMUSG00000038236	519.647	537.244	809.455	705.244	0.47815	0.0101731	0.093771	Hoxa7	chr6	-	52214491	52221854	2876	protein_coding	homeobox_A7
ENSMUSG00000031785	4158.18	4229.93	5594.07	5533.62	0.387115	0.010178	0.093771	Adgrg1	chr8	+	94977109	95014208	3864	protein_coding	adhesion_G_protein-coupled_receptor_G1
ENSMUSG00000031708	2286.85	2431.89	3410.53	2986.61	0.41356	0.0101793	0.093771	Tecr	chr8	-	83571700	83594491	1334	protein_coding	trans-23-enoyl-CoA_reductase
ENSMUSG00000035248	992.235	861.562	486.812	739.621	-0.535633	0.0101992	0.0938986	Zcchc6	chr13	-	59771879	59823147	5551	protein_coding	zinc_finger_CCHC_domain_containing_6
ENSMUSG00000019797	425.53	415.009	677.551	556.278	0.504539	0.0102091	0.0939258	1700021F05Rik	chr10	-	43525121	43540994	1339	protein_coding	RIKEN_cDNA_1700021F05_gene
ENSMUSG00000078190	68.0848	56.1888	18.0301	30.2099	-0.853327	0.0102202	0.0939258	Dnm3os	chr1	+	162217623	162225550	7928	antisense	dynamin_3_opposite_strand
ENSMUSG00000006057	3823.76	4070.24	5934.74	4835.66	0.421167	0.0102204	0.0939258	Atp5g1	chr11	-	96068852	96075670	4912	protein_coding	ATP_synthase_H+_transporting_mitochondrial_F0_complex_subunit_C1_(subunit_9)
ENSMUSG00000075595	647.806	594.419	353.959	476.066	-0.525355	0.0102312	0.093969	Zfp652	chr11	+	95712673	95835115	15444	protein_coding	zinc_finger_protein_652
ENSMUSG00000029032	1080.34	1209.54	1630.3	1524.04	0.432472	0.0102412	0.0940055	Arhgef16	chr4	-	154278486	154301676	5481	protein_coding	Rho_guanine_nucleotide_exchange_factor_(GEF)_16
ENSMUSG00000039414	767.956	631.878	346.367	551.07	-0.566983	0.0103865	0.0952822	Heatr5b	chr17	-	78752906	78835381	6437	protein_coding	HEAT_repeat_containing_5B
ENSMUSG00000037493	73.091	64.075	154.679	109.381	0.734053	0.0103928	0.0952839	Cib2	chr9	-	54544794	54560218	1433	protein_coding	calcium_and_integrin_binding_family_member_2
ENSMUSG00000000384	598.745	647.65	955.594	818.792	0.470414	0.0104014	0.0953063	Tbrg4	chr11	-	6615598	6626067	3696	protein_coding	transforming_growth_factor_beta_regulated_gene_4
ENSMUSG00000029161	2029.53	2260.37	3429.51	2592.84	0.454432	0.0104102	0.0953201	Cgref1	chr5	-	30933143	30945591	2082	protein_coding	cell_growth_regulator_with_EF_hand_domain_1
ENSMUSG00000074211	40.0499	33.5161	108.18	61.4615	0.8203	0.0104152	0.0953201	Sdhaf1	chr7	-	30321406	30323895	2490	protein_coding	succinate_dehydrogenase_complex_assembly_factor_1
ENSMUSG00000024958	511.637	578.646	910.993	691.702	0.505762	0.0104343	0.0953899	Gpr137	chr19	-	6938069	6942450	2768	protein_coding	G_protein-coupled_receptor_137
ENSMUSG00000027386	155.193	207.997	78.7629	119.798	-0.700737	0.0104352	0.0953899	Fbln7	chr2	+	128862981	128897034	3228	protein_coding	fibulin_7
ENSMUSG00000033705	278.347	299.674	112.925	216.678	-0.669836	0.0104551	0.0954723	Stard9	chr2	+	120629126	120731895	19408	protein_coding	START_domain_containing_9
ENSMUSG00000060512	558.696	637.792	863.545	834.418	0.46659	0.0104565	0.0954723	0610040J01Rik	chr5	+	63812363	63899625	2403	protein_coding	RIKEN_cDNA_0610040J01_gene
ENSMUSG00000054640	774.965	949.295	339.724	700.036	-0.62329	0.0104687	0.0955272	Slc8a1	chr17	-	81388691	81649607	2934	protein_coding	solute_carrier_family_8_(sodium/calcium_exchanger)_member_1
ENSMUSG00000028327	359.447	271.086	557.034	423.98	0.564165	0.0104863	0.0956311	Stra6l	chr4	+	45848664	45887008	9567	protein_coding	STRA6-like
ENSMUSG00000019920	1121.4	1090.26	656.674	879.212	-0.483316	0.0105093	0.0957824	Lims1	chr10	+	58323466	58424691	4891	protein_coding	LIM_and_senescent_cell_antigen-like_domains_1
ENSMUSG00000021706	709.884	583.575	313.154	508.359	-0.575851	0.0105153	0.0957824	Zfyve16	chr13	-	92487108	92530868	7082	protein_coding	zinc_finger_FYVE_domain_containing_16
ENSMUSG00000020307	625.779	617.091	1007.79	785.457	0.485365	0.0105305	0.0958645	Cdc34	chr10	+	79682195	79688394	1262	protein_coding	cell_division_cycle_34
ENSMUSG00000105095	57.071	62.1034	141.394	95.8382	0.752927	0.0105566	0.0960456	8430422M14Rik	chr3	-	35955436	35956257	822	TEC	RIKEN_cDNA_8430422M14_gene
ENSMUSG00000031388	161.201	202.083	368.193	240.637	0.631963	0.0105878	0.0962733	Naa10	chrX	-	73916873	73921944	4132	protein_coding	N(alpha)-acetyltransferase_10_NatA_catalytic_subunit
ENSMUSG00000042286	733.914	640.75	402.355	526.069	-0.513442	0.0106224	0.0965176	Stab1	chr14	-	31139013	31168641	10288	protein_coding	stabilin_1
ENSMUSG00000028312	167.208	105.477	67.3755	72.9204	-0.738257	0.0106272	0.0965176	Smc2	chr4	+	52439243	52488260	5478	protein_coding	structural_maintenance_of_chromosomes_2
ENSMUSG00000021470	429.535	374.592	228.697	291.682	-0.557289	0.0106502	0.0966702	Ercc6l2	chr13	+	63815240	63900302	7681	protein_coding	excision_repair_cross-complementing_rodent_repair_deficiency_complementation_group_6_like_2
ENSMUSG00000068959	68.0848	68.018	21.8259	34.3768	-0.834023	0.0106781	0.0968665	Zfp619	chr7	+	39517766	39540420	5969	protein_coding	zinc_finger_protein_619
ENSMUSG00000035898	469.585	394.308	218.259	326.058	-0.583247	0.0106874	0.0968944	Uba6	chr5	-	86109287	86172803	8159	protein_coding	ubiquitin-like_modifier_activating_enzyme_6
ENSMUSG00000059142	383.477	305.588	199.28	237.512	-0.577058	0.0107052	0.0969985	Zfp945	chr17	-	22846697	22867134	10173	protein_coding	zinc_finger_protein_945
ENSMUSG00000042333	50.0623	35.4877	17.0811	9.37548	-0.875235	0.0107514	0.0973599	Tnfrsf14	chr4	-	154922210	154928563	1158	protein_coding	tumor_necrosis_factor_receptor_superfamily_member_14_(herpesvirus_entry_mediator)
ENSMUSG00000087528	22.0274	18.7296	66.4266	43.7522	0.857837	0.0107629	0.0974078	9830144P21Rik	chr2	-	129205958	129230579	4889	processed_transcript	RIKEN_cDNA_9830144P21_gene
ENSMUSG00000010048	901.122	1058.72	1403.5	1321.94	0.443108	0.0108163	0.0978332	Ifrd2	chr9	+	107587642	107593385	2637	protein_coding	interferon-related_developmental_regulator_2
ENSMUSG00000028037	414.516	199.125	168.913	172.926	-0.684755	0.0108321	0.0979194	Ifi44	chr3	-	151730922	151749960	6129	protein_coding	interferon-induced_protein_44
ENSMUSG00000061906	9343.63	9766.01	5096.82	8069.16	-0.491301	0.0108421	0.0979526	Ugt2b38	chr5	-	87409942	87424203	1891	protein_coding	UDP_glucuronosyltransferase_2_family_polypeptide_B38
ENSMUSG00000004317	2787.47	2513.71	1541.1	2175.11	-0.47228	0.0108552	0.0980133	Clcn5	chrX	-	7153810	7319358	11452	protein_coding	chloride_channel_voltage-sensitive_5
ENSMUSG00000045502	14.0175	22.6727	82.5587	30.2099	0.871789	0.0108667	0.0980602	Hcar2	chr5	-	123863570	123865499	1930	protein_coding	hydroxycarboxylic_acid_receptor_2
ENSMUSG00000043067	259.323	210.955	144.241	140.632	-0.617468	0.0108927	0.0982377	Dpy19l1	chr9	-	24411776	24503140	6350	protein_coding	dpy-19-like_1_(C._elegans)
ENSMUSG00000036390	274.342	315.446	562.728	369.811	0.578985	0.0109063	0.0983027	Gadd45a	chr6	-	67035096	67037457	1764	protein_coding	growth_arrest_and_DNA-damage-inducible_45_alpha
ENSMUSG00000002660	834.038	863.533	1390.21	1041.72	0.477046	0.0109151	0.0983248	Clpp	chr17	+	56990264	56996371	1207	protein_coding	caseinolytic_mitochondrial_matrix_peptidase_proteolytic_subunit
ENSMUSG00000004665	506.631	573.717	363.448	373.977	-0.501332	0.0109323	0.0984225	Cnn2	chr10	+	79988584	79996062	2460	protein_coding	calponin_2
ENSMUSG00000041736	1733.16	1731.01	2784.22	2078.23	0.453868	0.0109472	0.0984994	Tspo	chr15	+	83563592	83574203	1051	protein_coding	translocator_protein
ENSMUSG00000035781	701.874	827.06	1151.08	1010.47	0.461963	0.0109724	0.098669	R3hdm4	chr10	-	79910053	79917006	1897	protein_coding	R3H_domain_containing_4
ENSMUSG00000036110	11.0137	6.90038	46.4986	22.9178	0.871619	0.0109805	0.0986769	Slc17a2	chr13	+	23806993	23825180	5956	protein_coding	solute_carrier_family_17_(sodium_phosphate)_member_2
ENSMUSG00000025869	397.495	377.549	607.329	526.069	0.499503	0.0109861	0.0986769	Nop16	chr13	-	54584185	54590090	1845	protein_coding	NOP16_nucleolar_protein
ENSMUSG00000003814	13285.5	15396.7	20228.8	18204.1	0.398912	0.0110098	0.098833	Calr	chr8	-	84841850	84846934	2880	protein_coding	calreticulin
ENSMUSG00000072964	223.278	191.239	103.436	138.549	-0.649189	0.0110221	0.0988739	Bhlhb9	chrX	+	135797594	135891081	4800	protein_coding	basic_helix-loop-helix_domain_containing_class_B9
ENSMUSG00000075592	101.126	71.9611	23.7238	50.0026	-0.822543	0.0110272	0.0988739	Nynrin	chr14	+	55854036	55874735	7436	protein_coding	NYN_domain_and_retroviral_integrase_containing
ENSMUSG00000030729	170.212	138.993	76.865	93.7548	-0.691427	0.0110476	0.0990003	Pgm2l1	chr7	+	100227394	100278868	9583	protein_coding	phosphoglucomutase_2-like_1
ENSMUSG00000046079	1723.15	1803.96	1174.8	1387.57	-0.431201	0.011064	0.0990898	Lrrc8d	chr5	+	105699969	105832436	12573	protein_coding	leucine_rich_repeat_containing_8D
ENSMUSG00000035203	2708.37	3346.69	4188.67	4067.92	0.419833	0.0110821	0.0991935	Epn1	chr7	+	5080235	5098178	2810	protein_coding	epsin_1
ENSMUSG00000028164	1815.26	1733.97	1172.9	1401.11	-0.433194	0.0110884	0.0991935	Manba	chr3	+	135485611	135571404	6971	protein_coding	mannosidase_beta_A_lysosomal
ENSMUSG00000039710	827.03	349.948	312.205	357.31	-0.668517	0.0111023	0.0992596	Slc7a12	chr3	+	14480697	14505830	1741	protein_coding	solute_carrier_family_7_(cationic_amino_acid_transporter_y+_system)_member_12
ENSMUSG00000051147	318.396	499.785	122.415	311.474	-0.71852	0.0111109	0.09928	Nat2	chr8	+	67494867	67502580	1509	protein_coding	N-acetyltransferase_2_(arylamine_N-acetyltransferase)
ENSMUSG00000000902	413.515	437.681	682.296	561.487	0.49853	0.0111193	0.0992974	Smarcb1	chr10	-	75896769	75921617	7930	protein_coding	SWI/SNF_related_matrix_associated_actin_dependent_regulator_of_chromatin_subfamily_b_member_1
ENSMUSG00000036620	1357.69	1500.34	2261.35	1748.01	0.453058	0.0111305	0.0993402	Mgat4b	chr11	+	50210890	50235103	2719	protein_coding	mannoside_acetylglucosaminyltransferase_4_isoenzyme_B
ENSMUSG00000003617	1490.86	1049.84	1832.42	1808.43	0.47692	0.0111371	0.0993416	Cp	chr3	+	19957054	20009145	9566	protein_coding	ceruloplasmin
ENSMUSG00000066438	175.218	189.268	372.938	234.387	0.625718	0.0111941	0.0997572	Plekhd1	chr12	+	80692591	80724214	3939	protein_coding	pleckstrin_homology_domain_containing_family_D_(with_coiled-coil_domains)_member_1
ENSMUSG00000020219	1209.51	1433.31	2175.94	1606.33	0.475537	0.0111987	0.0997572	Timm13	chr10	-	80899450	80900969	1225	protein_coding	translocase_of_inner_mitochondrial_membrane_13
ENSMUSG00000029166	333.415	376.564	592.145	469.816	0.523206	0.011203	0.0997572	Mapre3	chr5	+	30814641	30866106	3459	protein_coding	microtubule-associated_protein_RP/EB_family_member_3
ENSMUSG00000020576	555.692	623.006	367.244	436.481	-0.50246	0.0112362	0.0999952	Nbas	chr12	+	13269127	13583810	7239	protein_coding	neuroblastoma_amplified_sequence
ENSMUSG00000047501	340.424	355.863	716.458	405.229	0.59573	0.0112453	0.100018	Cldn4	chr5	-	134945119	134946934	1816	protein_coding	claudin_4
ENSMUSG00000036768	26.0324	14.7865	2.84685	3.12516	-0.821503	0.0112785	0.100257	Kif15	chr9	+	122951081	123018725	4815	protein_coding	kinesin_family_member_15
ENSMUSG00000002699	69.086	89.705	44.6007	21.8761	-0.823426	0.0113887	0.101178	Lcp2	chr11	+	34046920	34092295	4459	protein_coding	lymphocyte_cytosolic_protein_2
ENSMUSG00000079547	733.914	371.635	298.92	360.435	-0.629967	0.0113994	0.101213	H2-DMb1	chr17	+	34153072	34160230	1485	protein_coding	histocompatibility_2_class_II_locus_Mb1
ENSMUSG00000042345	18.0224	19.7154	1.8979	3.12516	-0.811037	0.0114058	0.101213	Ubash3a	chr17	+	31207873	31242202	3328	protein_coding	ubiquitin_associated_and_SH3_domain_containing_A
ENSMUSG00000048922	30.0374	23.6585	5.69371	6.25032	-0.857539	0.0114317	0.101385	Cdca2	chr14	-	67676331	67715841	5715	protein_coding	cell_division_cycle_associated_2
ENSMUSG00000025418	790.985	757.07	1138.74	1015.68	0.443651	0.0114491	0.101481	Bsnd	chr4	-	106483456	106492283	2756	protein_coding	Bartter_syndrome_infantile_with_sensorineural_deafness_(Barttin)
ENSMUSG00000029777	880.096	947.324	1341.82	1188.6	0.437747	0.0114792	0.10169	Gars	chr6	+	55038007	55079500	3119	protein_coding	glycyl-tRNA_synthetase
ENSMUSG00000043923	151.188	160.68	251.472	248.971	0.590931	0.0115439	0.10216	Ccdc84	chr9	-	44410160	44418003	1158	protein_coding	coiled-coil_domain_containing_84
ENSMUSG00000029068	2908.62	3048	4121.29	3817.9	0.392187	0.0115455	0.10216	Ccnl2	chr4	+	155812489	155824543	5278	protein_coding	cyclin_L2
ENSMUSG00000030499	243.303	261.229	411.845	355.226	0.539341	0.0115608	0.102237	Kctd15	chr7	-	34639014	34656732	4238	protein_coding	potassium_channel_tetramerisation_domain_containing_15
ENSMUSG00000025927	813.012	806.359	1129.25	1102.14	0.431869	0.0115947	0.102478	Tfap2b	chr1	+	19208914	19238576	6338	protein_coding	transcription_factor_AP-2_beta
ENSMUSG00000031381	816.016	606.248	443.16	515.651	-0.513829	0.0116407	0.102801	Piga	chrX	+	164419787	164433916	6385	protein_coding	phosphatidylinositol_glycan_anchor_biosynthesis_class_A
ENSMUSG00000063663	294.366	222.784	129.057	179.176	-0.630538	0.0116498	0.102801	Brwd3	chrX	-	108737016	108834372	12692	protein_coding	bromodomain_and_WD_repeat_domain_containing_3
ENSMUSG00000073418	584.728	702.853	1494.6	664.617	0.629678	0.0116512	0.102801	C4b	chr17	-	34728380	34743882	5695	protein_coding	complement_component_4B_(Chido_blood_group)
ENSMUSG00000021027	1151.43	1005.48	687.989	834.418	-0.463955	0.0116651	0.102865	Ralgapa1	chr12	-	55602929	55821167	7874	protein_coding	Ral_GTPase_activating_protein_alpha_subunit_1
ENSMUSG00000020919	789.983	921.694	545.647	648.991	-0.476556	0.0116906	0.103032	Stat5b	chr11	-	100780731	100850724	5539	protein_coding	signal_transducer_and_activator_of_transcription_5B
ENSMUSG00000036655	35.0436	18.7296	0.948951	8.33376	-0.830065	0.0117145	0.103184	Colec11	chr12	-	28594173	28623290	1383	protein_coding	collectin_sub-family_member_11
ENSMUSG00000030681	791.986	775.8	1396.86	920.88	0.510315	0.0117246	0.103214	Mvp	chr7	-	126986860	127014621	7627	protein_coding	major_vault_protein
ENSMUSG00000054008	2226.77	2094.76	1142.54	1802.18	-0.502475	0.0117331	0.10323	Ndst1	chr18	-	60685978	60713389	6070	protein_coding	N-deacetylase/N-sulfotransferase_(heparan_glucosaminyl)_1
ENSMUSG00000034789	828.031	814.245	1298.16	1022.97	0.461154	0.0117446	0.103273	Rab24	chr13	-	55319223	55321980	1865	protein_coding	RAB24_member_RAS_oncogene_family
ENSMUSG00000041598	536.668	429.795	316.001	330.225	-0.521988	0.0117857	0.103538	Cdc42ep4	chr11	-	113726850	113751881	3643	protein_coding	CDC42_effector_protein_(Rho_GTPase_binding)_4
ENSMUSG00000074305	560.698	466.269	273.298	392.728	-0.553476	0.0117882	0.103538	Peak1	chr9	-	56201126	56418067	12351	protein_coding	pseudopodium-enriched_atypical_kinase_1
ENSMUSG00000090124	3128.9	2915.9	1732.78	2510.54	-0.469868	0.0117965	0.103552	Ugt1a7c	chr1	+	88095062	88220002	4219	protein_coding	UDP_glucuronosyltransferase_1_family_polypeptide_A7C
ENSMUSG00000031871	884.101	626.949	396.661	580.238	-0.556237	0.0118368	0.103847	Cdh5	chr8	+	104101625	104144502	3986	protein_coding	cadherin_5
ENSMUSG00000004264	1558.94	1712.28	2437.85	2045.94	0.425595	0.0118467	0.103875	Phb2	chr6	+	124712336	124716950	3718	protein_coding	prohibitin_2
ENSMUSG00000025314	1458.82	1491.47	1030.56	1130.27	-0.420995	0.0119168	0.104379	Ptprj	chr2	-	90429754	90580647	8352	protein_coding	protein_tyrosine_phosphatase_receptor_type_J
ENSMUSG00000050919	72.0897	62.1034	25.6217	31.2516	-0.81731	0.011924	0.104379	Zfp366	chr13	+	99184823	99247037	2763	protein_coding	zinc_finger_protein_366
ENSMUSG00000025609	1731.16	1654.12	1169.11	1313.61	-0.419425	0.0119244	0.104379	Mkln1	chr6	+	31398735	31516811	28943	protein_coding	muskelin_1_intracellular_mediator_containing_kelch_motifs
ENSMUSG00000029657	3480.33	3079.54	4028.3	4926.29	0.420501	0.0119427	0.10448	Hsph1	chr5	-	149614287	149636376	7266	protein_coding	heat_shock_105kDa/110kDa_protein_1
ENSMUSG00000040472	729.909	828.046	1316.19	946.923	0.491248	0.0119502	0.104487	Rabggta	chr14	-	55715873	55722257	2630	protein_coding	Rab_geranylgeranyl_transferase_a_subunit
ENSMUSG00000032066	292.364	323.332	195.484	201.052	-0.559299	0.0120064	0.104869	Bco2	chr9	-	50533087	50555181	2118	protein_coding	beta-carotene_oxygenase_2
ENSMUSG00000038174	1301.62	1115.89	588.35	994.843	-0.543276	0.0120075	0.104869	Fam126b	chr1	-	58522806	58586323	12041	protein_coding	family_with_sequence_similarity_126_member_B
ENSMUSG00000005534	2593.23	2501.88	1581.9	2083.44	-0.441935	0.0120157	0.104882	Insr	chr8	-	3122061	3279617	13746	protein_coding	insulin_receptor
ENSMUSG00000015094	440.548	520.486	834.128	600.031	0.519738	0.0120686	0.105284	Npdc1	chr2	+	25399351	25409494	3906	protein_coding	neural_proliferation_differentiation_and_control_1
ENSMUSG00000030098	101.126	83.7903	172.709	153.133	0.667584	0.0121107	0.105592	Grip2	chr6	-	91761509	91827250	9359	protein_coding	glutamate_receptor_interacting_protein_2
ENSMUSG00000039137	420.524	482.041	663.317	633.366	0.478752	0.0121277	0.10568	Whrn	chr4	-	63414910	63495991	7337	protein_coding	whirlin
ENSMUSG00000035772	532.663	532.315	772.446	729.204	0.457971	0.0121462	0.105782	Mrps2	chr2	+	28468066	28471178	2919	protein_coding	mitochondrial_ribosomal_protein_S2
ENSMUSG00000015189	879.094	703.839	445.058	616.698	-0.518737	0.0121685	0.105917	Casd1	chr6	+	4600839	4643355	4037	protein_coding	CAS1_domain_containing_1
ENSMUSG00000036820	794.99	1086.32	1481.31	1234.44	0.483992	0.0121918	0.106038	Amdhd2	chr17	-	24155833	24163766	2728	protein_coding	amidohydrolase_domain_containing_2
ENSMUSG00000016024	123.153	92.6623	241.034	148.966	0.686066	0.0121962	0.106038	Lbp	chr2	+	158306493	158332852	4831	protein_coding	lipopolysaccharide_binding_protein
ENSMUSG00000023328	68.0848	69.9896	188.841	90.6296	0.754358	0.0122526	0.106423	Ache	chr5	+	137287519	137294466	4623	protein_coding	acetylcholinesterase
ENSMUSG00000039646	494.616	416.98	260.013	338.559	-0.540421	0.0122554	0.106423	Vasn	chr16	+	4639941	4650802	3007	protein_coding	vasorin
ENSMUSG00000014932	723.901	684.124	362.499	564.612	-0.537743	0.0122611	0.106423	Yes1	chr5	+	32611171	32687057	7508	protein_coding	Yamaguchi_sarcoma_viral_(v-yes)_oncogene_homolog_1
ENSMUSG00000053774	1128.4	1134.62	595.941	929.214	-0.513701	0.012277	0.106501	Ubxn7	chr16	+	32332252	32393747	10318	protein_coding	UBX_domain_protein_7
ENSMUSG00000024900	8861.03	8280.46	5377.7	7107.65	-0.427172	0.0123032	0.106669	Cpt1a	chr19	+	3323301	3385732	4300	protein_coding	carnitine_palmitoyltransferase_1a_liver
ENSMUSG00000025911	4125.14	4255.56	3163.8	3175.16	-0.381885	0.0123427	0.106951	Adhfe1	chr1	+	9547948	9580673	3780	protein_coding	alcohol_dehydrogenase_iron_containing_1
ENSMUSG00000022941	59.0735	51.26	11.3874	28.1264	-0.849453	0.0123585	0.107029	Ripply3	chr16	+	94328420	94336935	1531	protein_coding	ripply3_homolog_(zebrafish)
ENSMUSG00000035078	467.582	462.326	204.024	368.769	-0.60091	0.0123672	0.107035	Mtmr9	chr14	-	63523616	63543953	2402	protein_coding	myotubularin_related_protein_9
ENSMUSG00000019437	541.674	512.6	814.2	689.619	0.470897	0.0123731	0.107035	Tlcd1	chr11	+	78176711	78181909	5009	protein_coding	TLC_domain_containing_1
ENSMUSG00000027580	663.826	548.087	412.794	420.855	-0.491324	0.012383	0.107061	Helz2	chr2	-	181227615	181242027	11529	protein_coding	helicase_with_zinc_finger_2_transcriptional_coactivator
ENSMUSG00000026678	1648.05	1441.19	964.134	1232.35	-0.455063	0.0124126	0.107257	Rgs5	chr1	+	169655501	169695813	4546	protein_coding	regulator_of_G-protein_signaling_5
ENSMUSG00000041849	116.145	131.107	66.4266	65.6284	-0.707811	0.0124936	0.107765	Card6	chr15	-	5095981	5108539	6101	protein_coding	caspase_recruitment_domain_family_member_6
ENSMUSG00000026020	467.582	381.493	668.061	575.029	0.499128	0.0124982	0.107765	Nop58	chr1	+	59684971	59719044	10758	protein_coding	NOP58_ribonucleoprotein
ENSMUSG00000036676	541.674	517.529	274.247	415.646	-0.548329	0.012499	0.107765	Tmtc3	chr10	-	100443902	100487350	8939	protein_coding	transmembrane_and_tetratricopeptide_repeat_containing_3
ENSMUSG00000022613	24968.1	26154.4	21002.2	17151.9	-0.398041	0.0124992	0.107765	Miox	chr15	+	89334398	89337015	1651	protein_coding	myo-inositol_oxygenase
ENSMUSG00000002486	128.16	133.079	227.748	202.094	0.61154	0.0125139	0.107832	Tchp	chr5	+	114707760	114722327	7397	protein_coding	trichoplein_keratin_filament_binding
ENSMUSG00000015149	1153.44	1256.86	1772.64	1532.37	0.425609	0.0125463	0.108051	Sirt2	chr7	+	28766735	28788661	5035	protein_coding	sirtuin_2
ENSMUSG00000026380	8676.8	6706.19	5750.64	5530.49	-0.418914	0.0125614	0.108121	Tfcp2l1	chr1	+	118627945	118685168	9438	protein_coding	transcription_factor_CP2-like_1
ENSMUSG00000029591	36.0449	29.5731	88.2524	61.4615	0.802706	0.0125799	0.108219	Ung	chr5	+	114130386	114139323	5468	protein_coding	uracil_DNA_glycosylase
ENSMUSG00000031538	1267.58	1269.67	815.149	1005.26	-0.444677	0.0125978	0.108259	Plat	chr8	+	22757744	22782847	2531	protein_coding	plasminogen_activator_tissue
ENSMUSG00000027965	281.35	265.172	118.619	204.177	-0.636225	0.0125985	0.108259	Olfm3	chr3	+	114904078	115125722	4938	protein_coding	olfactomedin_3
ENSMUSG00000032398	554.691	539.216	836.026	715.662	0.464468	0.0126144	0.108336	Snapc5	chr9	+	64179297	64182684	757	protein_coding	small_nuclear_RNA_activating_complex_polypeptide_5
ENSMUSG00000031838	714.89	718.625	1171.01	880.253	0.47421	0.0126323	0.108429	Ifi30	chr8	-	70762774	70766663	980	protein_coding	interferon_gamma_inducible_protein_30
ENSMUSG00000044433	434.541	463.311	647.185	632.324	0.469339	0.0126423	0.108455	Camsap3	chr8	+	3587293	3609075	6119	protein_coding	calmodulin_regulated_spectrin-associated_protein_family_member_3
ENSMUSG00000041378	200.249	206.026	343.52	287.515	0.558869	0.0126756	0.10865	Cldn5	chr16	+	18776847	18778260	1414	protein_coding	claudin_5
ENSMUSG00000020877	1309.63	1453.02	2044.04	1741.76	0.424783	0.0126791	0.10865	Scrn2	chr11	+	97029938	97033958	2050	protein_coding	secernin_2
ENSMUSG00000015401	23488.2	21129	15994.6	17738.4	-0.382223	0.0127671	0.109338	Tmem27	chrX	+	164088830	164118860	1544	protein_coding	transmembrane_protein_27
ENSMUSG00000021079	386.481	390.364	630.103	507.318	0.498973	0.0127735	0.109338	Timm9	chr12	-	71123173	71136675	1018	protein_coding	translocase_of_inner_mitochondrial_membrane_9
ENSMUSG00000039246	1005.25	807.345	599.737	670.868	-0.470521	0.0127816	0.109347	Lyplal1	chr1	-	186087731	186117310	1578	protein_coding	lysophospholipase-like_1
ENSMUSG00000046806	67.0835	62.1034	148.985	100.005	0.725108	0.0127948	0.109399	3110062M04Rik	chr6	-	34871771	34878060	4269	protein_coding	RIKEN_cDNA_3110062M04_gene
ENSMUSG00000034118	165.206	127.164	60.7329	94.7965	-0.710345	0.0128032	0.109411	Tpst1	chr5	+	130073326	130135729	2789	protein_coding	protein-tyrosine_sulfotransferase_1
ENSMUSG00000027983	92.1147	92.6623	165.117	156.258	0.655475	0.012863	0.109728	Cyp2u1	chr3	-	131288441	131303227	5242	protein_coding	cytochrome_P450_family_2_subfamily_u_polypeptide_1
ENSMUSG00000002228	24.0299	28.5873	80.6608	48.9608	0.822893	0.0128651	0.109728	Ppm1j	chr3	+	104781056	104786018	1814	protein_coding	protein_phosphatase_1J
ENSMUSG00000001604	661.824	816.217	1238.38	913.588	0.492749	0.0128687	0.109728	Tcea3	chr4	+	136247729	136274898	1400	protein_coding	transcription_elongation_factor_A_(SII)_3
ENSMUSG00000064247	37.0461	23.6585	75.9161	65.6284	0.807744	0.0128714	0.109728	Plcxd1	chr5	+	110099969	110105953	3811	protein_coding	phosphatidylinositol-specific_phospholipase_C_X_domain_containing_1
ENSMUSG00000084319	641.799	625.963	1014.43	793.791	0.470433	0.0128758	0.109728	Tpt1-ps3	chr6	-	99877816	99878334	519	processed_pseudogene	tumor_protein_translationally-controlled_pseudogene_3
ENSMUSG00000009030	791.986	643.707	416.589	554.195	-0.509507	0.0128906	0.109774	Pdcl	chr2	-	37350074	37359332	3751	protein_coding	phosducin-like
ENSMUSG00000086390	286.356	384.45	633.899	420.855	0.5702	0.0128954	0.109774	1810019D21Rik	chr8	+	106135400	106138525	1551	processed_transcript	RIKEN_cDNA_1810019D21_gene
ENSMUSG00000026311	359.447	352.905	204.024	259.388	-0.548805	0.0129064	0.109806	Asb1	chr1	+	91540544	91559589	6432	protein_coding	ankyrin_repeat_and_SOCS_box-containing_1
ENSMUSG00000027332	6830.5	7434.67	5410.92	5419.03	-0.377079	0.0129178	0.109806	Ivd	chr2	+	118861954	118882909	5505	protein_coding	isovaleryl_coenzyme_A_dehydrogenase
ENSMUSG00000040254	86.1072	51.26	14.2343	37.5019	-0.837975	0.0129205	0.109806	Sema3d	chr5	+	12383385	12588948	8595	protein_coding	sema_domain_immunoglobulin_domain_(Ig)_short_basic_domain_secreted_(semaphorin)_3D
ENSMUSG00000048376	1896.36	1243.05	253.37	658.367	-0.853942	0.0129471	0.109973	F2r	chr13	-	95601804	95618459	3307	protein_coding	coagulation_factor_II_(thrombin)_receptor
ENSMUSG00000030826	188.234	229.684	411.845	267.722	0.600666	0.0130041	0.110366	Bcat2	chr7	+	45570153	45589699	1760	protein_coding	branched_chain_aminotransferase_2_mitochondrial
ENSMUSG00000002997	435.542	436.696	770.548	533.361	0.520527	0.0130077	0.110366	Prkar2b	chr12	-	31958476	32061296	3652	protein_coding	protein_kinase_cAMP_dependent_regulatory_type_II_beta
ENSMUSG00000027134	89.1109	116.321	232.493	140.632	0.686807	0.0130231	0.11038	Lpcat4	chr2	+	112239468	112247111	2823	protein_coding	lysophosphatidylcholine_acyltransferase_4
ENSMUSG00000034761	492.613	474.155	311.256	348.976	-0.498727	0.0130298	0.11038	Map4k5	chr12	-	69803750	69893200	8614	protein_coding	mitogen-activated_protein_kinase_kinase_kinase_kinase_5
ENSMUSG00000034708	2353.93	2410.2	3501.63	2929.32	0.40677	0.0130308	0.11038	Grn	chr11	+	102430315	102437048	3474	protein_coding	granulin
ENSMUSG00000049076	808.006	704.825	478.271	576.071	-0.476877	0.0130439	0.110431	Acap2	chr16	-	31092413	31201238	6493	protein_coding	ArfGAP_with_coiled-coil_ankyrin_repeat_and_PH_domains_2
ENSMUSG00000033964	1458.82	1138.56	635.797	1064.64	-0.542079	0.0130569	0.11048	Zbtb41	chr1	+	139422288	139453005	8400	protein_coding	zinc_finger_and_BTB_domain_containing_41_homolog
ENSMUSG00000028069	229.285	183.353	390.968	272.931	0.591234	0.0130796	0.110612	Gpatch4	chr3	+	88043108	88055993	2447	protein_coding	G_patch_domain_containing_4
ENSMUSG00000031700	752.937	825.088	1112.17	1063.6	0.431565	0.0131213	0.110877	Gpt2	chr8	+	85492576	85527560	5643	protein_coding	glutamic_pyruvate_transaminase_(alanine_aminotransferase)_2
ENSMUSG00000055254	117.146	65.0607	185.045	153.133	0.700645	0.0131253	0.110877	Ntrk2	chr13	+	58806596	59133970	13806	protein_coding	neurotrophic_tyrosine_kinase_receptor_type_2
ENSMUSG00000026834	75.0935	61.1177	148.036	109.381	0.712028	0.0131374	0.110919	Acvr1c	chr2	-	58267453	58357895	9292	protein_coding	activin_A_receptor_type_IC
ENSMUSG00000041117	45.0561	35.4877	8.54056	16.6675	-0.851605	0.0131709	0.111141	Ccdc8	chr7	+	16992708	16997516	4809	protein_coding	coiled-coil_domain_containing_8
ENSMUSG00000050074	234.292	251.371	446.956	312.516	0.564772	0.0131865	0.111181	Spink8	chr9	+	109812280	109826633	821	protein_coding	serine_peptidase_inhibitor_Kazal_type_8
ENSMUSG00000020069	442.551	531.329	743.978	657.325	0.479575	0.01319	0.111181	Hnrnph3	chr10	-	63014664	63024217	3151	protein_coding	heterogeneous_nuclear_ribonucleoprotein_H3
ENSMUSG00000026279	747.931	726.512	1056.18	979.217	0.432995	0.0132105	0.111253	Thap4	chr1	-	93701935	93754864	6519	protein_coding	THAP_domain_containing_4
ENSMUSG00000014547	123.153	107.449	52.1923	67.7118	-0.722237	0.0132129	0.111253	Wdfy2	chr14	+	62837690	62956886	2011	protein_coding	WD_repeat_and_FYVE_domain_containing_2
ENSMUSG00000021493	157.196	175.467	313.154	227.095	0.599113	0.013225	0.111294	Pdlim7	chr13	-	55495795	55513676	4849	protein_coding	PDZ_and_LIM_domain_7
ENSMUSG00000047036	748.932	642.721	377.682	551.07	-0.522766	0.0132553	0.111446	Zfp445	chr9	-	122851914	122862128	2961	protein_coding	zinc_finger_protein_445
ENSMUSG00000050930	142.177	132.093	76.865	75.0038	-0.681348	0.0132574	0.111446	Map10	chr8	+	125669818	125673359	3542	protein_coding	microtubule-associated_protein_10
ENSMUSG00000040037	82.1022	61.1177	29.4175	33.335	-0.798452	0.013276	0.111541	Negr1	chr3	+	156561794	157316445	10506	protein_coding	neuronal_growth_regulator_1
ENSMUSG00000030108	2105.62	2245.58	3028.1	2781.39	0.393434	0.0132921	0.111616	Slc6a13	chr6	+	121300227	121337733	2904	protein_coding	solute_carrier_family_6_(neurotransmitter_transporter_GABA)_member_13
ENSMUSG00000025815	558.696	606.248	308.409	460.44	-0.534084	0.0133291	0.111866	Dhtkd1	chr2	-	5896115	5942792	6333	protein_coding	dehydrogenase_E1_and_transketolase_domain_containing_1
ENSMUSG00000037795	548.683	488.941	312.205	389.603	-0.508746	0.0133626	0.112087	N4bp2	chr5	+	65763521	65830108	14946	protein_coding	NEDD4_binding_protein_2
ENSMUSG00000035278	263.328	249.4	444.109	339.601	0.542442	0.0133797	0.112169	Plekhj1	chr10	-	80796100	80798626	1259	protein_coding	pleckstrin_homology_domain_containing_family_J_member_1
ENSMUSG00000037010	151.188	121.25	82.5587	64.5866	-0.696849	0.0133894	0.11219	Apln	chrX	-	48025146	48034853	3149	protein_coding	apelin
ENSMUSG00000027957	2648.3	2445.69	1553.43	2099.07	-0.444699	0.0134208	0.112392	Slc35a3	chr3	-	116669470	116712831	10786	protein_coding	solute_carrier_family_35_(UDP-N-acetylglucosamine_(UDP-GlcNAc)_transporter)_member_3
ENSMUSG00000025856	226.282	266.158	452.65	318.766	0.565951	0.0134432	0.112519	Pdgfa	chr5	-	138976014	138997370	3119	protein_coding	platelet_derived_growth_factor_alpha
ENSMUSG00000006058	667.831	732.426	1150.13	858.377	0.476107	0.0134549	0.112556	Snf8	chr11	+	96034885	96047430	2677	protein_coding	SNF8_ESCRT-II_complex_subunit_homolog_(S._cerevisiae)
ENSMUSG00000034161	14.0175	23.6585	63.5797	40.6271	0.838864	0.0134922	0.112765	Scx	chr15	+	76457438	76459468	1136	protein_coding	scleraxis
ENSMUSG00000034738	99.1234	79.8473	43.6517	42.7105	-0.759138	0.0134945	0.112765	Nostrin	chr2	+	69135800	69189330	1888	protein_coding	nitric_oxide_synthase_trafficker
ENSMUSG00000036334	46.0573	37.4592	18.0301	8.33376	-0.848173	0.0135097	0.112831	Igsf10	chr3	-	59316735	59344394	10150	protein_coding	immunoglobulin_superfamily_member_10
ENSMUSG00000024098	2068.58	1712.28	1212.76	1499.03	-0.444233	0.0135395	0.113019	Twsg1	chr17	-	65923066	65951187	4046	protein_coding	twisted_gastrulation_homolog_1_(Drosophila)
ENSMUSG00000044340	464.578	453.454	287.532	335.434	-0.505005	0.0135643	0.113065	Phlpp1	chr1	+	106171752	106394250	6752	protein_coding	PH_domain_and_leucine_rich_repeat_protein_phosphatase_1
ENSMUSG00000056054	10.0125	17.7438	74.9671	20.8344	0.848147	0.0135658	0.113065	S100a8	chr3	+	90668978	90670035	694	protein_coding	S100_calcium_binding_protein_A8_(calgranulin_A)
ENSMUSG00000021607	420.524	436.696	721.203	538.569	0.502128	0.013567	0.113065	Mrpl36	chr13	+	73331009	73332175	899	protein_coding	mitochondrial_ribosomal_protein_L36
ENSMUSG00000106847	578.72	558.931	332.133	439.606	-0.505541	0.0135926	0.113218	Peg13	chr15	-	72805600	72810324	4725	sense_intronic	paternally_expressed_13
ENSMUSG00000029036	1022.27	1122.79	1527.81	1396.95	0.418289	0.0136182	0.11337	Atad3a	chr4	-	155740641	155761093	3765	protein_coding	ATPase_family_AAA_domain_containing_3A
ENSMUSG00000052837	432.538	539.216	709.815	686.493	0.477497	0.0136386	0.113467	Junb	chr8	-	84976909	84978748	1840	protein_coding	jun_B_proto-oncogene
ENSMUSG00000024899	5411.74	5393.14	4025.45	4202.3	-0.373083	0.0136445	0.113467	Papss2	chr19	+	32620005	32667187	3635	protein_coding	3'-phosphoadenosine_5'-phosphosulfate_synthase_2
ENSMUSG00000108621	696.868	652.579	420.385	517.735	-0.479165	0.0136606	0.11354	Gm37494	chr7	+	39544402	39580589	16543	lincRNA	predicted_gene_37494
ENSMUSG00000041936	3112.88	3354.57	4392.69	4161.67	0.381852	0.0136694	0.113552	Agrn	chr4	-	156165290	156197488	9285	protein_coding	agrin
ENSMUSG00000033991	411.512	385.436	169.862	314.599	-0.609846	0.0136847	0.113563	Ttc37	chr13	+	76098734	76187983	5381	protein_coding	tetratricopeptide_repeat_domain_37
ENSMUSG00000031805	318.396	319.389	566.524	401.062	0.534651	0.0136853	0.113563	Jak3	chr8	+	71676296	71690575	5352	protein_coding	Janus_kinase_3
ENSMUSG00000038963	197.246	252.357	454.547	280.223	0.603692	0.0136985	0.113611	Slco4a1	chr2	+	180456245	180474867	4799	protein_coding	solute_carrier_organic_anion_transporter_family_member_4a1
ENSMUSG00000022217	142.177	165.609	290.379	213.553	0.605203	0.0137077	0.113627	Emc9	chr14	-	55581516	55585302	2465	protein_coding	ER_membrane_protein_complex_subunit_9
ENSMUSG00000037234	1440.79	1297.27	882.524	1086.51	-0.441166	0.0137575	0.113918	Hook3	chr8	-	26021421	26119224	13132	protein_coding	hook_microtubule_tethering_protein_3
ENSMUSG00000033777	61.076	42.3881	21.8259	16.6675	-0.832658	0.0137576	0.113918	Tlr13	chrX	+	106143204	106160493	4086	protein_coding	toll-like_receptor_13
ENSMUSG00000030365	20.0249	10.8435	0	2.08344	-0.731491	0.0137741	1	Clec2i	chr6	+	128887588	128898167	3110	protein_coding	C-type_lectin_domain_family_2_member_i
ENSMUSG00000079012	1.00125	0	29.4175	3.12516	0.698131	0.0137775	1	Serpina3m	chr12	+	104338486	104394257	1719	protein_coding	serine_(or_cysteine)_peptidase_inhibitor_clade_A_member_3M
ENSMUSG00000028670	752.937	909.865	1485.11	975.05	0.508743	0.0138026	0.114229	Lypla2	chr4	-	135968224	135972626	2054	protein_coding	lysophospholipase_2
ENSMUSG00000040592	33.0411	29.5731	10.4385	6.25032	-0.843408	0.0138202	0.114314	Cd79b	chr11	-	106311341	106314762	1431	protein_coding	CD79B_antigen
ENSMUSG00000052726	36.0449	30.5588	2.84685	13.5424	-0.837781	0.0138464	0.114469	Kcnt2	chr1	+	140246158	140612067	6895	protein_coding	potassium_channel_subfamily_T_member_2
ENSMUSG00000073096	203.253	184.339	100.589	129.173	-0.629903	0.0138612	0.114531	Lrrc61	chr6	+	48554796	48570722	2913	protein_coding	leucine_rich_repeat_containing_61
ENSMUSG00000028713	21867.2	36023.9	19445.9	20590.6	-0.484076	0.0139351	0.11508	Cyp4b1	chr4	-	115624725	115647723	2256	protein_coding	cytochrome_P450_family_4_subfamily_b_polypeptide_1
ENSMUSG00000021384	693.864	844.804	538.055	544.82	-0.465075	0.0139518	0.115156	Susd3	chr13	-	49230690	49248706	2837	protein_coding	sushi_domain_containing_3
ENSMUSG00000031292	223.278	172.51	111.976	122.923	-0.628025	0.0140202	0.115659	Cdkl5	chrX	-	160771923	160994704	14331	protein_coding	cyclin-dependent_kinase-like_5
ENSMUSG00000004044	1112.38	1058.72	1623.66	1357.36	0.426326	0.0140277	0.115659	Ptrf	chr11	-	100956733	100970887	3587	protein_coding	polymerase_I_and_transcript_release_factor
ENSMUSG00000038506	389.485	370.649	534.259	557.32	0.476421	0.0140769	0.116003	Dcun1d2	chr8	-	13255963	13288131	4988	protein_coding	DCN1_defective_in_cullin_neddylation_1_domain_containing_2_(S._cerevisiae)
ENSMUSG00000007603	491.612	473.169	762.957	619.823	0.474742	0.0140978	0.116053	Dus3l	chr17	+	56764751	56770092	2303	protein_coding	dihydrouridine_synthase_3-like_(S._cerevisiae)
ENSMUSG00000072620	304.379	145.894	134.751	109.381	-0.692499	0.014098	0.116053	Slfn2	chr11	+	83065112	83070678	1664	protein_coding	schlafen_2
ENSMUSG00000027665	2131.65	2160.81	1327.58	1766.76	-0.438141	0.0141234	0.116155	Pik3ca	chr3	+	32397671	32468486	9088	protein_coding	phosphatidylinositol_3-kinase_catalytic_alpha_polypeptide
ENSMUSG00000026663	1263.57	1115.89	693.683	964.633	-0.475988	0.0141319	0.116155	Atf6	chr1	-	170704674	170867771	9231	protein_coding	activating_transcription_factor_6
ENSMUSG00000042350	658.82	565.831	396.661	452.106	-0.481857	0.0141329	0.116155	Arel1	chr12	-	84918148	84970900	6044	protein_coding	apoptosis_resistant_E3_ubiquitin_protein_ligase_1
ENSMUSG00000020572	3265.06	2872.53	1966.23	2502.21	-0.426618	0.0141611	0.116325	Nampt	chr12	+	32820335	32853369	4547	protein_coding	nicotinamide_phosphoribosyltransferase
ENSMUSG00000006216	1962.44	2087.86	3144.82	2422	0.427321	0.0141964	0.116554	Clcnkb	chr4	-	141404353	141416014	2639	protein_coding	chloride_channel_voltage-sensitive_Kb
ENSMUSG00000034659	796.992	791.572	1117.86	1056.3	0.422353	0.0142228	0.116672	Tmem109	chr19	-	10870660	10882001	3798	protein_coding	transmembrane_protein_109
ENSMUSG00000031983	624.778	660.465	406.151	489.608	-0.475918	0.014226	0.116672	2310022B05Rik	chr8	-	124635766	124663369	3297	protein_coding	RIKEN_cDNA_2310022B05_gene
ENSMUSG00000015749	1580.97	1400.78	923.329	1203.19	-0.450289	0.0142357	0.116691	Anp32e	chr3	+	95929246	95947390	3566	protein_coding	acidic_(leucine-rich)_nuclear_phosphoprotein_32_family_member_E
ENSMUSG00000047497	74.0922	39.4308	18.979	23.9596	-0.826842	0.0142925	0.117094	Adamts12	chr15	+	11064790	11346867	6234	protein_coding	a_disintegrin-like_and_metallopeptidase_(reprolysin_type)_with_thrombospondin_type_1_motif_12
ENSMUSG00000023456	10990.7	11122.4	15197.4	13744.5	0.368671	0.014313	0.117188	Tpi1	chr6	-	124810586	124814296	2753	protein_coding	triosephosphate_isomerase_1
ENSMUSG00000029313	1956.44	2074.06	1244.07	1655.29	-0.440437	0.0143191	0.117188	Aff1	chr5	+	103692374	103855322	9458	protein_coding	AF4/FMR2_family_member_1
ENSMUSG00000004937	1171.46	1247	1827.68	1493.83	0.42641	0.0143435	0.117267	Sgta	chr10	-	81044075	81060178	1969	protein_coding	small_glutamine-rich_tetratricopeptide_repeat_(TPR)-containing_alpha
ENSMUSG00000022533	2858.56	2630.03	1540.15	2307.41	-0.469241	0.0143535	0.117267	Atp13a3	chr16	-	30312423	30388837	9559	protein_coding	ATPase_type_13A3
ENSMUSG00000031133	179.223	202.083	121.466	106.255	-0.621642	0.0143575	0.117267	Arhgef6	chrX	-	57231485	57338729	8552	protein_coding	Rac/Cdc42_guanine_nucleotide_exchange_factor_(GEF)_6
ENSMUSG00000071637	172.214	229.684	142.343	81.2542	-0.673904	0.0143618	0.117267	Cebpd	chr16	+	15887286	15888466	1180	pseudogene	CCAAT/enhancer_binding_protein_(C/EBP)_delta
ENSMUSG00000044167	1010.26	966.053	571.268	801.083	-0.479823	0.0143666	0.117267	Foxo1	chr3	+	52268336	52353221	8665	protein_coding	forkhead_box_O1
ENSMUSG00000023947	70.0873	46.3311	141.394	91.6714	0.739469	0.0144258	0.117688	Nfkbie	chr17	+	45555716	45563169	2422	protein_coding	nuclear_factor_of_kappa_light_polypeptide_gene_enhancer_in_B_cells_inhibitor_epsilon
ENSMUSG00000042489	21.0262	18.7296	4.74475	1.04172	-0.784509	0.0144632	0.117931	Clspn	chr4	+	126556935	126593903	7186	protein_coding	claspin
ENSMUSG00000045962	10280.8	10418.6	7378.09	8362.93	-0.374417	0.0144738	0.117955	Wnk1	chr6	-	119923969	120038672	22825	protein_coding	WNK_lysine_deficient_protein_kinase_1
ENSMUSG00000046574	475.592	446.553	644.338	658.367	0.458107	0.0145135	0.118164	Prr12	chr7	-	45027707	45052881	6879	protein_coding	proline_rich_12
ENSMUSG00000037321	981.222	505.699	553.238	330.225	-0.625413	0.0145222	0.118164	Tap1	chr17	+	34187553	34197225	5476	protein_coding	transporter_1_ATP-binding_cassette_sub-family_B_(MDR/TAP)
ENSMUSG00000027162	1897.36	1715.24	1066.62	1489.66	-0.458856	0.0145224	0.118164	Lin7c	chr2	+	109890853	109901003	4521	protein_coding	lin-7_homolog_C_(C._elegans)
ENSMUSG00000047462	11.0137	11.8292	0	0	-0.666187	0.0145309	1	A530099J19Rik	chr13	-	19727417	19732951	2773	protein_coding	RIKEN_cDNA_A530099J19_gene
ENSMUSG00000006717	1323.65	1372.19	1974.77	1682.38	0.411872	0.0145625	0.118383	Acot13	chr13	-	24817948	24831517	721	protein_coding	acyl-CoA_thioesterase_13
ENSMUSG00000063488	112.14	124.207	69.2734	56.2529	-0.70369	0.0145645	0.118383	Zkscan7	chr9	+	122888471	122896124	2228	protein_coding	zinc_finger_with_KRAB_and_SCAN_domains_7
ENSMUSG00000050010	281.35	260.243	134.751	198.969	-0.59645	0.0146093	0.118684	Shisa3	chr5	+	67607882	67623552	4754	protein_coding	shisa_family_member_3
ENSMUSG00000029569	861.072	813.259	550.392	643.783	-0.449951	0.0146277	0.118746	Tmem168	chr6	-	13580687	13608100	5825	protein_coding	transmembrane_protein_168
ENSMUSG00000029246	1091.36	1092.23	650.98	885.462	-0.465154	0.0146322	0.118746	Ppat	chr5	-	76913249	76951578	4421	protein_coding	phosphoribosyl_pyrophosphate_amidotransferase
ENSMUSG00000024803	38.0474	45.3454	93.9461	79.1707	0.754921	0.0146963	0.119203	Ankrd1	chr19	-	36111965	36119844	1765	protein_coding	ankyrin_repeat_domain_1_(cardiac_muscle)
ENSMUSG00000021559	1408.75	1341.63	971.726	1056.3	-0.411394	0.0147694	0.119733	Dapk1	chr13	+	60601947	60763185	5934	protein_coding	death_associated_protein_kinase_1
ENSMUSG00000059070	4154.17	4109.67	6453.82	4836.71	0.419977	0.0148221	0.120069	Rpl18	chr7	+	45718071	45720835	679	protein_coding	ribosomal_protein_L18
ENSMUSG00000027379	19.0237	14.7865	2.84685	1.04172	-0.759453	0.0148277	0.120069	Bub1	chr2	-	127801122	127831865	4354	protein_coding	BUB1_mitotic_checkpoint_serine/threonine_kinase
ENSMUSG00000031722	210.262	581.604	11014.5	1686.54	0.705634	0.0148341	0.120069	Hp	chr8	-	109575130	109579172	1343	protein_coding	haptoglobin
ENSMUSG00000031642	1098.37	999.57	626.308	845.877	-0.467911	0.0148744	0.120333	Sh3rf1	chr8	+	61224171	61396072	5181	protein_coding	SH3_domain_containing_ring_finger_1
ENSMUSG00000038210	64.0798	34.5019	10.4385	22.9178	-0.834124	0.0149064	0.120473	Hoxa11	chr6	-	52242106	52245810	2287	protein_coding	homeobox_A11
ENSMUSG00000044864	470.586	370.649	231.544	314.599	-0.547979	0.0149073	0.120473	Ankrd50	chr3	-	38449259	38484844	8490	protein_coding	ankyrin_repeat_domain_50
ENSMUSG00000031373	2055.56	1525.97	1204.22	1350.07	-0.449555	0.0149298	0.12053	Car5b	chrX	-	163976822	164027997	6354	protein_coding	carbonic_anhydrase_5b_mitochondrial
ENSMUSG00000063281	677.844	500.771	343.52	441.689	-0.522359	0.0149299	0.12053	Zfp35	chr18	+	23989632	24005376	3040	protein_coding	zinc_finger_protein_35
ENSMUSG00000035614	749.934	629.906	323.592	562.529	-0.558307	0.0149466	0.120601	Fam179b	chr12	+	64965742	65022573	6434	protein_coding	family_with_sequence_similarity_179_member_B
ENSMUSG00000056938	961.197	1118.85	1623.66	1282.36	0.445558	0.0149829	0.120831	Acbd4	chr11	+	103101682	103112200	2937	protein_coding	acyl-Coenzyme_A_binding_domain_containing_4
ENSMUSG00000040612	1973.46	1864.09	978.368	1627.17	-0.502845	0.0150169	0.120904	Ildr2	chr1	+	166254139	166316823	8251	protein_coding	immunoglobulin-like_domain_containing_receptor_2
ENSMUSG00000024889	334.416	369.663	534.259	485.441	0.484955	0.0150169	0.120904	Rce1	chr19	-	4622551	4625617	1446	protein_coding	RCE1_homolog_prenyl_protein_peptidase_(S._cerevisiae)
ENSMUSG00000036057	806.003	805.373	1273.49	986.509	0.450011	0.0150174	0.120904	Ptpn23	chr9	-	110385082	110408213	5619	protein_coding	protein_tyrosine_phosphatase_non-receptor_type_23
ENSMUSG00000026579	107.133	100.548	12.3364	67.7118	-0.819734	0.0150231	0.120904	F5	chr1	+	164151838	164220277	7430	protein_coding	coagulation_factor_V
ENSMUSG00000022194	329.41	475.141	688.938	531.277	0.532295	0.015059	0.121129	Pabpn1	chr14	+	54892500	54898169	3035	protein_coding	poly(A)_binding_protein_nuclear_1
ENSMUSG00000044405	54.0673	51.26	130.006	81.2542	0.737824	0.0150704	0.121158	Adig	chr2	+	158502612	158508198	810	protein_coding	adipogenin
ENSMUSG00000095253	212.264	204.054	109.129	142.716	-0.610945	0.0150864	0.1212	Zfp799	chr17	-	32815449	32830261	6382	protein_coding	zinc_finger_protein_799
ENSMUSG00000029860	650.81	741.298	939.461	987.55	0.434683	0.0150913	0.1212	Zyx	chr6	+	42349630	42360213	5390	protein_coding	zyxin
ENSMUSG00000105987	156.194	160.68	288.481	219.803	0.584882	0.0151163	0.121263	AI506816	chr5	-	23698296	23712667	4479	processed_transcript	expressed_sequence_AI506816
ENSMUSG00000030122	8763.91	10197.8	14429.7	11313.1	0.412351	0.0151199	0.121263	Ptms	chr6	-	124913681	124920103	1619	protein_coding	parathymosin
ENSMUSG00000031696	3376.2	3057.85	1775.49	2724.1	-0.471183	0.0151322	0.121263	Vps35	chr8	-	85260397	85299513	3180	protein_coding	vacuolar_protein_sorting_35
ENSMUSG00000025500	42.0524	51.26	119.568	73.9621	0.753057	0.0151357	0.121263	Lmntd2	chr7	-	141210043	141214082	2079	protein_coding	lamin_tail_domain_containing_2
ENSMUSG00000049625	65.081	64.075	32.2643	22.9178	-0.794941	0.0151382	0.121263	Tifab	chr13	-	56173703	56178885	3498	protein_coding	TRAF-interacting_protein_with_forkhead-associated_domain_family_member_B
ENSMUSG00000024575	121.151	268.129	68.3245	127.09	-0.734399	0.0151614	0.121288	Pde6a	chr18	+	61220482	61289924	4521	protein_coding	phosphodiesterase_6A_cGMP-specific_rod_alpha
ENSMUSG00000040415	804.001	962.11	1406.35	1090.68	0.458774	0.0151631	0.121288	Dtx3	chr10	-	127190378	127195728	2572	protein_coding	deltex_3_E3_ubiquitin_ligase
ENSMUSG00000061979	246.307	251.371	434.62	325.017	0.538757	0.0151649	0.121288	Wbscr16	chr5	-	134148054	134176774	2843	protein_coding	Williams-Beuren_syndrome_chromosome_region_16_homolog_(human)
ENSMUSG00000059534	3450.3	3503.42	5426.1	4074.17	0.419725	0.0152293	0.12174	Uqcr10	chr11	-	4701973	4704342	584	protein_coding	ubiquinol-cytochrome_c_reductase_complex_III_subunit_X
ENSMUSG00000020477	704.877	743.27	1165.31	884.42	0.46003	0.0152568	0.121897	Mrps24	chr11	-	5703983	5715680	1466	protein_coding	mitochondrial_ribosomal_protein_S24
ENSMUSG00000037747	540.673	686.095	920.482	821.917	0.463571	0.0152858	0.122066	Phyhipl	chr10	-	70557682	70655965	9732	protein_coding	phytanoyl-CoA_hydroxylase_interacting_protein-like
ENSMUSG00000063108	253.315	173.495	83.5077	153.133	-0.675948	0.0152953	0.122078	Zfp26	chr9	-	20432972	20460162	9631	protein_coding	zinc_finger_protein_26
ENSMUSG00000029596	75.0935	94.6338	193.586	118.756	0.688544	0.0153136	0.122162	Sdsl	chr5	-	120458186	120472810	1497	protein_coding	serine_dehydratase-like
ENSMUSG00000032252	311.388	229.684	155.628	181.259	-0.585413	0.0153259	0.122196	Glce	chr9	-	62057248	62122655	6828	protein_coding	glucuronyl_C5-epimerase
ENSMUSG00000007613	1246.55	1104.06	725.947	943.798	-0.453995	0.0153617	0.122379	Tgfbr1	chr4	+	47353222	47414931	6534	protein_coding	transforming_growth_factor_beta_receptor_I
ENSMUSG00000021091	39.0486	104.491	1228.89	260.43	0.729834	0.0153707	0.122379	Serpina3n	chr12	+	104406729	104414329	2064	protein_coding	serine_(or_cysteine)_peptidase_inhibitor_clade_A_member_3N
ENSMUSG00000040413	708.882	962.11	1245.02	1125.06	0.461946	0.0153725	0.122379	Timd2	chr11	-	46668960	46707061	3473	protein_coding	T_cell_immunoglobulin_and_mucin_domain_containing_2
ENSMUSG00000026024	904.126	848.747	521.923	703.161	-0.471973	0.015386	0.122424	Als2	chr1	-	59162926	59237231	9496	protein_coding	amyotrophic_lateral_sclerosis_2_(juvenile)
ENSMUSG00000027589	1934.41	1818.74	1203.27	1529.24	-0.425932	0.0154427	0.122812	Pcmtd2	chr2	+	181837854	181857461	4183	protein_coding	protein-L-isoaspartate_(D-aspartate)_O-methyltransferase_domain_containing_2
ENSMUSG00000047407	227.283	258.271	469.731	298.974	0.572678	0.0154728	0.122988	Tgif1	chr17	-	70844205	70853546	5625	protein_coding	TGFB-induced_factor_homeobox_1
ENSMUSG00000020651	1303.62	1549.63	2294.56	1709.46	0.450163	0.0155111	0.123229	Slc26a4	chr12	-	31519827	31559969	3075	protein_coding	solute_carrier_family_26_member_4
ENSMUSG00000026784	170.212	226.727	335.929	286.473	0.563297	0.0155701	0.123634	Pdss1	chr2	+	22895522	22940266	4248	protein_coding	prenyl_(solanesyl)_diphosphate_synthase_subunit_1
ENSMUSG00000074217	133.166	145.894	261.91	194.802	0.601269	0.0156574	0.124264	2210011C24Rik	chr8	-	84010222	84012171	1413	protein_coding	RIKEN_cDNA_2210011C24_gene
ENSMUSG00000021939	13285.5	12838.7	18252.1	15978.9	0.369575	0.0156773	0.124357	Ctsb	chr14	+	63122462	63145919	4739	protein_coding	cathepsin_B
ENSMUSG00000071633	69.086	44.3596	10.4385	30.2099	-0.824187	0.0156947	0.124432	Gm4952	chr19	+	12599974	12628251	2254	protein_coding	predicted_gene_4952
ENSMUSG00000042817	28.0349	13.8008	4.74475	2.08344	-0.782641	0.0157324	0.124667	Flt3	chr5	-	147330741	147400489	6176	protein_coding	FMS-like_tyrosine_kinase_3
ENSMUSG00000022617	544.678	569.774	914.789	684.41	0.474676	0.0157507	0.124685	Chkb	chr15	-	89416405	89429908	5805	protein_coding	choline_kinase_beta
ENSMUSG00000028630	510.636	421.909	183.148	377.103	-0.615419	0.0157647	0.124685	Dyrk2	chr10	-	118859349	118868903	2137	protein_coding	dual-specificity_tyrosine-(Y)-phosphorylation_regulated_kinase_2
ENSMUSG00000087259	125.156	166.595	76.865	86.4628	-0.667456	0.0157668	0.124685	2610035D17Rik	chr11	-	113043895	113201838	2121	lincRNA	RIKEN_cDNA_2610035D17_gene
ENSMUSG00000025903	2952.68	3146.57	2125.65	2448.04	-0.39093	0.015767	0.124685	Lypla1	chr1	+	4807788	4848410	7145	protein_coding	lysophospholipase_1
ENSMUSG00000029310	634.79	669.337	954.645	850.043	0.434179	0.0158339	0.125133	Nudt9	chr5	+	104046306	104065379	2392	protein_coding	nudix_(nucleoside_diphosphate_linked_moiety_X)-type_motif_9
ENSMUSG00000018209	727.906	713.697	422.283	575.029	-0.482654	0.0158399	0.125133	Stk4	chr2	+	164070322	164155524	5860	protein_coding	serine/threonine_kinase_4
ENSMUSG00000026365	4888.09	2884.36	396.661	1327.15	-0.808427	0.0158479	0.125133	Cfh	chr1	-	140084708	140183764	8383	protein_coding	complement_component_factor_h
ENSMUSG00000004988	634.79	587.518	862.596	828.167	0.433621	0.0158598	0.125164	Fxyd4	chr6	-	117933559	117937692	1957	protein_coding	FXYD_domain-containing_ion_transport_regulator_4
ENSMUSG00000074578	216.269	188.282	371.04	265.639	0.566708	0.0159067	0.12547	Zfos1	chr2	+	167062934	167065862	2929	protein_coding	zinc_finger_NFX1-type_containing_1_opposite_strand_RNA_1
ENSMUSG00000007038	5759.17	6405.53	8128.71	7802.48	0.368803	0.0159735	0.125846	Neu1	chr17	+	34931253	34935953	3733	protein_coding	neuraminidase_1
ENSMUSG00000040624	324.404	306.574	160.373	238.554	-0.571473	0.0159799	0.125846	Plekhg1	chr10	+	3740364	3967303	8739	protein_coding	pleckstrin_homology_domain_containing_family_G_(with_RhoGef_domain)_member_1
ENSMUSG00000024383	1055.31	1051.82	623.461	859.419	-0.463957	0.015987	0.125846	Map3k2	chr18	+	32163089	32236751	10791	protein_coding	mitogen-activated_protein_kinase_kinase_kinase_2
ENSMUSG00000023007	384.479	381.493	601.635	502.109	0.478932	0.0159871	0.125846	Prpf40b	chr15	+	99295087	99317018	4952	protein_coding	PRP40_pre-mRNA_processing_factor_40_homolog_B_(yeast)
ENSMUSG00000096546	149.186	159.695	233.442	254.18	0.568409	0.015995	0.125846	Smlr1	chr10	-	25527943	25536267	4378	protein_coding	small_leucine-rich_protein_1
ENSMUSG00000034037	471.587	401.208	208.769	344.809	-0.568448	0.016013	0.125846	Fgd5	chr6	+	91978878	92076004	6292	protein_coding	FYVE_RhoGEF_and_PH_domain_containing_5
ENSMUSG00000079263	136.17	46.3311	44.6007	30.2099	-0.800685	0.0160141	0.125846	Gm6614	chr6	-	141971845	142011414	2450	protein_coding	predicted_gene_6614
ENSMUSG00000024780	1156.44	1163.21	626.308	966.716	-0.490153	0.0160195	0.125846	Cdc37l1	chr19	+	28990494	29017569	2517	protein_coding	cell_division_cycle_37-like_1
ENSMUSG00000020990	1537.91	1445.14	932.819	1216.73	-0.437439	0.0160304	0.125868	Cdkl1	chr12	-	69746848	69790707	1689	protein_coding	cyclin-dependent_kinase-like_1_(CDC2-related_kinase)
ENSMUSG00000019852	69.086	55.2031	23.7238	29.1682	-0.791745	0.0160734	0.126142	Arfgef3	chr10	-	18588011	18743758	8216	protein_coding	ARFGEF_family_member_3
ENSMUSG00000031129	48.0598	52.2457	18.0301	20.8344	-0.811112	0.0161059	0.126246	Slc9a9	chr9	+	94669909	95230445	5679	protein_coding	solute_carrier_family_9_(sodium/hydrogen_exchanger)_member_9
ENSMUSG00000035992	1317.64	1106.03	687.04	991.717	-0.480927	0.0161107	0.126246	Fnip1	chr11	+	54438199	54518235	7119	protein_coding	folliculin_interacting_protein_1
ENSMUSG00000029066	918.143	858.605	1427.22	1068.8	0.451094	0.0161111	0.126246	Mrpl20	chr4	+	155802878	155809975	1664	protein_coding	mitochondrial_ribosomal_protein_L20
ENSMUSG00000074129	4117.13	4195.43	6750.84	4749.2	0.433606	0.0161355	0.126373	Rpl13a	chr7	-	45125565	45128745	1024	protein_coding	ribosomal_protein_L13A
ENSMUSG00000022475	464.578	555.974	772.446	677.118	0.463016	0.0161675	0.126559	Hdac7	chr15	-	97792664	97844502	5530	protein_coding	histone_deacetylase_7
ENSMUSG00000037942	1.00125	1.97154	23.7238	8.33376	0.727846	0.0161762	1	Crp	chr1	+	172698055	172833031	3444	protein_coding	C-reactive_protein_pentraxin-related
ENSMUSG00000020590	1615.01	1393.88	830.332	1252.15	-0.481648	0.0161969	0.126726	Snx13	chr12	+	35047189	35147469	7387	protein_coding	sorting_nexin_13
ENSMUSG00000042747	462.576	515.557	848.362	589.613	0.49982	0.0162502	0.127078	Krtcap2	chr3	+	89245966	89249906	1522	protein_coding	keratinocyte_associated_protein_2
ENSMUSG00000018387	12.015	21.6869	42.7028	51.0443	0.819298	0.0162728	0.12719	Shroom1	chr11	+	53457205	53467766	4600	protein_coding	shroom_family_member_1
ENSMUSG00000006641	358.446	443.596	562.728	593.78	0.478851	0.016285	0.127222	Slc5a6	chr5	-	31036036	31048924	3991	protein_coding	solute_carrier_family_5_(sodium-dependent_vitamin_transporter)_member_6
ENSMUSG00000031672	4629.76	4772.11	6346.58	5926.34	0.364716	0.0162971	0.127231	Got2	chr8	-	95864134	95888547	2585	protein_coding	glutamatic-oxaloacetic_transaminase_2_mitochondrial
ENSMUSG00000068011	118.147	168.566	247.676	221.886	0.600164	0.0163025	0.127231	Mkrn2os	chr6	-	115583544	115592576	2542	protein_coding	makorin_ring_finger_protein_2_opposite_strand
ENSMUSG00000104369	1.00125	0.985769	16.1322	11.4589	0.71093	0.0163153	1	Gm38082	chr5	-	136529596	136536477	6882	TEC	predicted_gene_38082
ENSMUSG00000022014	118.147	95.6196	65.4776	42.7105	-0.723928	0.0163204	0.127306	Epsti1	chr14	+	77904239	78002656	2317	protein_coding	epithelial_stromal_interaction_1_(breast)
ENSMUSG00000065952	35.0436	47.3169	17.0811	10.4172	-0.823716	0.0163467	0.127392	C330021F23Rik	chr8	+	3567990	3584939	2773	protein_coding	RIKEN_cDNA_C330021F23_gene
ENSMUSG00000027602	1033.29	1075.47	1611.32	1288.61	0.42677	0.016348	0.127392	Map1lc3a	chr2	+	155276297	155278073	1181	protein_coding	microtubule-associated_protein_1_light_chain_3_alpha
ENSMUSG00000063894	500.623	437.681	291.328	347.934	-0.498066	0.0163748	0.127537	Zkscan8	chr13	-	21513222	21531120	8901	protein_coding	zinc_finger_with_KRAB_and_SCAN_domains_8
ENSMUSG00000031596	206.257	205.04	50.2944	156.258	-0.729904	0.0164102	0.127749	Slc7a2	chr8	+	40862396	40922308	9135	protein_coding	solute_carrier_family_7_(cationic_amino_acid_transporter_y+_system)_member_2
ENSMUSG00000059355	165.206	194.196	352.061	230.22	0.591471	0.0164215	0.127762	Wdr83os	chr8	+	85080740	85082339	1031	protein_coding	WD_repeat_domain_83_opposite_strand
ENSMUSG00000051748	4.00499	4.92884	42.7028	8.33376	0.781342	0.0164285	0.127762	Wfdc21	chr11	+	83746940	83752642	434	protein_coding	WAP_four-disulfide_core_domain_21
[truncated: 21,773 more rows]

## Sheet: S2 KEGG enrichment of DEGs
Category	ID	Description	GeneRatio	BgRatio	pvalue	padj	geneID	Count
KEGG	mmu04514	Cell adhesion molecules (CAMs)	33/499	134/5099	3.39881e-07	6.93358e-05	Itgal/Ptprc/H2-DMb2/Spn/Cd4/Itgb8/H2-Ab1/H2-Q8/H2-Q6/Pecam1/Jam3/Icam1/Itga8/H2-DMa/H2-T23/Itga6/Itga9/Selplg/Itgb7/H2-K1/H2-Q7/Ptprf/Sdc3/Cd226/Cd6/Cldn19/Cd274/Cd8a/Itgb2/Cd2/H2-T24/H2-Eb1/Itga4	33
KEGG	mmu04512	ECM-receptor interaction	22/499	83/5099	9.06194e-06	0.000924318	Col5a3/Col1a2/Col3a1/Col1a1/Itgb8/Col6a3/Fn1/Cd44/Cd36/Itga8/Itga6/Itga9/Npnt/Col6a1/Itgb7/Lamc3/Itga1/Sdc3/Col5a1/Itga7/Col6a2/Itga4	22
KEGG	mmu05150	Staphylococcus aureus infection	15/499	46/5099	1.70285e-05	0.00115794	C3/Fgg/Itgal/H2-DMb2/C1qc/H2-Ab1/C1qb/Icam1/C1ra/H2-DMa/C1qa/Selplg/Fcgr4/Itgb2/H2-Eb1	15
KEGG	mmu04612	Antigen processing and presentation	18/499	68/5099	6.04272e-05	0.00308178	B2m/Ctss/H2-DMb2/Cd4/H2-Ab1/H2-Q8/H2-Q6/H2-DMa/H2-T23/Hspa1a/Cd74/Hspa1b/H2-K1/H2-Q7/Cd8a/H2-T24/H2-Eb1/Ciita	18
KEGG	mmu04640	Hematopoietic cell lineage	19/499	77/5099	0.000107176	0.0043728	Mme/Csf1/Cd4/Cd44/Cd36/Il6ra/Itga6/Cd3e/Cd3g/Kitl/Itga1/Cd38/Cd1d1/Cd8a/Tfrc/Cd2/H2-Eb1/Cd5/Itga4	19
KEGG	mmu04510	Focal adhesion	35/499	195/5099	0.000244855	0.00832507	Col5a3/Pdgfra/Col1a2/Col3a1/Col1a1/Itgb8/Col6a3/Prkcb/Rac2/Fn1/Jun/Vegfb/Cav1/Arhgap5/Itga8/Pdgfb/Itga6/Itga9/Col6a1/Hgf/Itgb7/Lamc3/Actn1/Egf/Itga1/Col5a1/Flt1/Pdgfrb/Itga7/Parvg/Col6a2/Ccnd1/Pdgfd/Itga4/Pak6	35
KEGG	mmu05323	Rheumatoid arthritis	18/499	77/5099	0.000335855	0.00978777	Itgal/Csf1/H2-DMb2/Ltb/Tek/H2-Ab1/Jun/Icam1/Vegfb/Ccl5/H2-DMa/Cxcl12/Tlr2/Atp6v0b/Flt1/Angpt1/Itgb2/H2-Eb1	18
KEGG	mmu03320	PPAR signaling pathway	17/499	72/5099	0.000431254	0.010997	Apoc3/Cyp4a12b/Angptl4/Plin1/Adipoq/Ubc/Pck1/Hmgcs2/Fabp3/Fabp7/Cd36/Fabp4/Fads2/Cyp4a14/Gyk/Acox3/Scd2	17
KEGG	mmu04710	Circadian rhythm - mammal	8/499	22/5099	0.000735676	0.0166753	Per1/Arntl/Nr1d1/Bhlhe41/Rora/Npas2/Bhlhe40/Clock	8
KEGG	mmu04974	Protein digestion and absorption	16/499	70/5099	0.000924611	0.0188621	Col5a3/Col1a2/Mme/Col3a1/Col1a1/Slc1a5/Col6a3/Atp1a2/Col15a1/Slc3a1/Col6a1/Xpnpep2/Slc9a3/Col5a1/Col14a1/Col6a2	16
KEGG	mmu05416	Viral myocarditis	16/499	73/5099	0.00149061	0.0276441	Itgal/H2-DMb2/Rac2/H2-Ab1/H2-Q8/H2-Q6/Icam1/Cav1/H2-DMa/H2-T23/H2-K1/H2-Q7/Itgb2/H2-T24/Ccnd1/H2-Eb1	16
KEGG	mmu05320	Autoimmune thyroid disease	11/499	43/5099	0.00222072	0.0370604	H2-DMb2/H2-Ab1/H2-Q8/H2-Q6/Tshr/H2-DMa/H2-T23/H2-K1/H2-Q7/H2-T24/H2-Eb1	11
KEGG	mmu00010	Glycolysis / Gluconeogenesis	13/499	56/5099	0.00236169	0.0370604	G6pc/Pck1/Aldh1a1/Fbp2/Aldoa/Adh1/Pgam2/Adh7/Fbp1/Gpi1/Pfkp/Hk2/Acss1	13
KEGG	mmu00561	Glycerolipid metabolism	11/499	46/5099	0.00393286	0.0544686	Pnpla3/Agpat2/Akr1b8/Ppap2a/Aldh1a1/Gpam/Dgat2/Ppap2c/Mgll/Gyk/Dak	11
KEGG	mmu04540	Gap junction	16/499	80/5099	0.00400504	0.0544686	Pdgfra/Prkcb/Tubb2b/Gucy1a3/Adcy7/Pdgfb/Itpr1/Egf/Tjp1/Adcy5/Lpar1/Pdgfrb/Gucy1b3/Gucy1a2/Pdgfd/Adcy1	16
KEGG	mmu04145	Phagosome	26/499	156/5099	0.00440653	0.0561833	C3/Ctss/Coro1a/H2-DMb2/Colec12/Tubb2b/H2-Ab1/H2-Q8/H2-Q6/Cd36/C1ra/H2-DMa/H2-T23/Tlr2/Dync2h1/H2-K1/Pla2r1/H2-Q7/Mrc2/Atp6v0b/Fcgr4/Tfrc/Cybb/Itgb2/H2-T24/H2-Eb1	26
KEGG	mmu04672	Intestinal immune network for IgA production	10/499	41/5099	0.00505712	0.0573141	Pigr/H2-DMb2/H2-Ab1/Ccl28/H2-DMa/Cxcl12/Itgb7/Map3k14/H2-Eb1/Itga4	10
KEGG	mmu05330	Allograft rejection	10/499	41/5099	0.00505712	0.0573141	H2-DMb2/H2-Ab1/H2-Q8/H2-Q6/H2-DMa/H2-T23/H2-K1/H2-Q7/H2-T24/H2-Eb1	10
KEGG	mmu04614	Renin-angiotensin system	6/499	18/5099	0.00567382	0.0609189	Mme/Ace/Lnpep/Agt/Mas1/Ctsa	6
KEGG	mmu04975	Fat digestion and absorption	9/499	37/5099	0.00783769	0.0738311	Apoa4/Agpat2/Apob/Ppap2a/Cd36/Dgat2/Ppap2c/Pla2g5/Mttp	9
KEGG	mmu05340	Primary immunodeficiency	8/499	31/5099	0.0082463	0.0738311	Ptprc/Cd4/Zap70/Lck/Cd3e/Cd8a/Blnk/Ciita	8
KEGG	mmu00030	Pentose phosphate pathway	7/499	25/5099	0.00827678	0.0738311	Pgd/Fbp2/Aldoa/G6pdx/Fbp1/Gpi1/Pfkp	7
KEGG	mmu05332	Graft-versus-host disease	10/499	44/5099	0.00857285	0.0738311	H2-DMb2/H2-Ab1/H2-Q8/H2-Q6/H2-DMa/H2-T23/H2-K1/H2-Q7/H2-T24/H2-Eb1	10
KEGG	mmu04060	Cytokine-cytokine receptor interaction	31/499	205/5099	0.00868601	0.0738311	Prlr/Tnfrsf12a/Lep/Pdgfra/Cxcr6/Cxcl2/Csf1/Ccl7/Tnfrsf21/Ltb/Lif/Il2rb/Ccl28/Vegfb/Ccl5/Il6ra/Lepr/Bmp7/Cxcl12/Xcr1/Pdgfb/Hgf/Cx3cr1/Clcf1/Egf/Kitl/Cxcr3/Flt1/Pdgfrb/Il18rap/Pdgfd	31
KEGG	mmu04940	Type I diabetes mellitus	10/499	46/5099	0.0117964	0.0962584	H2-DMb2/H2-Ab1/H2-Q8/H2-Q6/H2-DMa/H2-T23/H2-K1/H2-Q7/H2-T24/H2-Eb1	10
KEGG	mmu04910	Insulin signaling pathway	21/499	130/5099	0.0140692	0.110389	G6pc/Eif4ebp1/Socs2/Fasn/Pck1/Srebf1/Lipe/Inpp5d/Pde3a/Fbp2/Acaca/Ppargc1a/Ptprf/Flot1/Sh2b2/Fbp1/Pygl/Trip10/Hk2/Slc2a4/Prkaa2	21
KEGG	mmu05140	Leishmaniasis	12/499	62/5099	0.0154255	0.116548	C3/Mapk13/H2-DMb2/Prkcb/H2-Ab1/Jun/H2-DMa/Tlr2/Fcgr4/Itgb2/H2-Eb1/Itga4	12
KEGG	mmu00640	Propanoate metabolism	7/499	30/5099	0.0228619	0.16321	Abat/Aldh1a1/Acaca/Pcca/Aldh6a1/Acss1/Mut	7
KEGG	mmu04610	Complement and coagulation cascades	13/499	73/5099	0.0232014	0.16321	C3/Fgg/Serping1/Plaur/C1qc/F8/C1qb/C1ra/C1qa/Thbd/Proc/Fga/Pros1	13
KEGG	mmu00982	Drug metabolism - cytochrome P450	12/499	67/5099	0.0274021	0.186334	Cyp2b10/Cyp2d9/Cyp2a4/Gstp1/Cyp2a5/Cyp2d26/Fmo2/Mgst1/Gsta1/Adh1/Ugt1a10/Adh7	12
KEGG	mmu00052	Galactose metabolism	6/499	26/5099	0.0359789	0.236765	G6pc/Akr1b8/Pfkp/Galt/Hk2/Mgam	6
KEGG	mmu00830	Retinol metabolism	10/499	55/5099	0.0383369	0.244398	Cyp2b10/Cyp4a12b/Cyp2a4/Aldh1a7/Cyp2a5/Adh1/Ugt1a10/Cyp4a14/Adh7/Lrat	10
KEGG	mmu04970	Salivary secretion	12/499	72/5099	0.0450282	0.278356	Adrb3/Adra1a/Prkcb/Atp1a2/Gucy1a3/Adcy7/Itpr1/Cd38/Adcy5/Gucy1b3/Gucy1a2/Adcy1	12
KEGG	mmu04670	Leukocyte transendothelial migration	17/499	113/5099	0.0468284	0.278465	Itgal/Mapk13/Itk/Prkcb/Rac2/Pecam1/Jam3/Icam1/Arhgap5/Cxcl12/Actn1/Mmp2/Cldn19/Thy1/Cybb/Itgb2/Itga4	17
KEGG	mmu02010	ABC transporters	8/499	42/5099	0.0477758	0.278465	Abcd2/Abca13/Abca9/Abcc9/Abcb1b/Abca5/Abcb7/Abcd3	8
KEGG	mmu00603	Glycosphingolipid biosynthesis - globo series	4/499	15/5099	0.0516987	0.292959	B3galnt1/Fut9/Hexb/St8sia1	4
KEGG	mmu04810	Regulation of actin cytoskeleton	27/499	201/5099	0.0536098	0.295578	Itgal/Pdgfra/Itgb8/Fgd3/Rac2/Fn1/Nckap1l/Itga8/Pdgfb/Itgax/Itga6/Itga9/Pip4k2a/Itgb7/Actn1/Egf/Tmsb4x/Itga1/Insrr/Pdgfrb/Gsn/Itga7/Itgb2/Pdgfd/Arhgef12/Itga4/Pak6	27
KEGG	mmu00480	Glutathione metabolism	9/499	51/5099	0.0566043	0.303876	Gstp1/Pgd/Mgst1/Gsta1/Odc1/G6pdx/Rrm2/Srm/Gclc	9
KEGG	mmu00051	Fructose and mannose metabolism	7/499	37/5099	0.0640381	0.334968	Akr1b8/Fbp2/Aldoa/Fbp1/Pfkp/Hk2/Pmm1	7
KEGG	mmu00410	beta-Alanine metabolism	5/499	23/5099	0.0673916	0.336275	Aoc3/Abat/Aldh1a1/Cndp1/Srm	5
KEGG	mmu05144	Malaria	8/499	45/5099	0.0675848	0.336275	Itgal/Pecam1/Icam1/Cd36/Tlr2/Hgf/Sdc3/Itgb2	8
KEGG	mmu00500	Starch and sucrose metabolism	7/499	38/5099	0.0722005	0.350688	G6pc/Ugt1a10/Gpi1/Pygl/Hk2/Mgam/Amy1	7
KEGG	mmu04270	Vascular smooth muscle contraction	16/499	114/5099	0.0876204	0.415687	Cyp4a12b/Adra1a/Prkcb/Calcrl/Gucy1a3/Adcy7/Myl6b/Itpr1/Adcy5/Prkch/Cyp4a14/Gucy1b3/Gucy1a2/Arhgef12/Pla2g5/Adcy1	16
KEGG	mmu04660	T cell receptor signaling pathway	15/499	108/5099	0.102773	0.450295	Ptprc/Mapk13/Cd4/Itk/Zap70/Jun/Card11/Lat/Lck/Cd3e/Cd3g/Map3k14/Grap2/Cd8a/Pak6	15
KEGG	mmu00340	Histidine metabolism	5/499	26/5099	0.10375	0.450295	Aldh1a1/Cndp1/Hemk1/Uroc1/Ftcd	5
KEGG	mmu04976	Bile secretion	10/499	66/5099	0.106523	0.450295	Slc22a8/Hmgcr/Atp1a2/Adcy7/Abcb1b/Slc9a3/Adcy5/Slco1a4/Baat/Adcy1	10
KEGG	mmu05146	Amoebiasis	14/499	100/5099	0.106908	0.450295	Col5a3/Col1a2/Col3a1/Col1a1/Prkcb/Fn1/Hspb1/Tlr2/Lamc3/Actn1/Col5a1/Cd1d1/Itgb2/Adcy1	14
KEGG	mmu05310	Asthma	4/499	19/5099	0.107894	0.450295	H2-DMb2/H2-Ab1/H2-DMa/H2-Eb1	4
KEGG	mmu00232	Caffeine metabolism	2/499	6/5099	0.109985	0.450295	Cyp2a4/Cyp2a5	2
KEGG	mmu00280	Valine, leucine and isoleucine degradation	8/499	50/5099	0.110367	0.450295	Bcat1/Abat/Hmgcs2/Aldh1a1/Pcca/Aldh6a1/Mut/Dbt	8
KEGG	mmu05020	Prion diseases	6/499	35/5099	0.121291	0.482956	C1qc/C1qb/Ccl5/Hspa1a/C1qa/Bax	6
KEGG	mmu05414	Dilated cardiomyopathy	12/499	85/5099	0.123106	0.482956	Itgb8/Itga8/Adcy7/Itga6/Itga9/Itgb7/Itga1/Adcy5/Itga7/Itga4/Lmna/Adcy1	12
KEGG	mmu04973	Carbohydrate digestion and absorption	6/499	36/5099	0.134257	0.516761	G6pc/Prkcb/Atp1a2/Hk2/Mgam/Amy1	6
KEGG	mmu00910	Nitrogen metabolism	4/499	21/5099	0.143134	0.540727	Asns/Car3/Car9/Glul	4
KEGG	mmu00604	Glycosphingolipid biosynthesis - ganglio series	3/499	14/5099	0.150855	0.553659	Hexb/St8sia1/St3gal5	3
KEGG	mmu05412	Arrhythmogenic right ventricular cardiomyopathy (ARVC)	10/499	71/5099	0.151985	0.553659	Itgb8/Itga8/Itga6/Itga9/Itgb7/Actn1/Itga1/Itga7/Itga4/Lmna	10
KEGG	mmu05410	Hypertrophic cardiomyopathy (HCM)	11/499	80/5099	0.154954	0.554574	Itgb8/Ace/Itga8/Itga6/Itga9/Itgb7/Itga1/Itga7/Itga4/Lmna/Prkaa2	11
KEGG	mmu04977	Vitamin digestion and absorption	4/499	22/5099	0.162242	0.570645	Apoa4/Apob/Cubn/Lrat	4
KEGG	mmu04920	Adipocytokine signaling pathway	9/499	64/5099	0.169494	0.581824	G6pc/Lep/Adipoq/Pck1/Cd36/Lepr/Ppargc1a/Slc2a4/Prkaa2	9
KEGG	mmu00520	Amino sugar and nucleotide sugar metabolism	7/499	47/5099	0.171125	0.581824	Uap1l1/Hexb/Gpi1/Cyb5r1/Galt/Hk2/Pmm1	7
KEGG	mmu05219	Bladder cancer	6/499	40/5099	0.192035	0.633873	Myc/Vegfb/Egf/Trp53/Mmp2/Ccnd1	6
KEGG	mmu04115	p53 signaling pathway	9/499	66/5099	0.192648	0.633873	Atm/Sesn2/Ccnb1/Gm5593/Sesn1/Trp53/Rrm2/Ccnd1/Bax	9
KEGG	mmu00980	Metabolism of xenobiotics by cytochrome P450	8/499	58/5099	0.202557	0.655897	Cyp2b10/Gstp1/Mgst1/Gsta1/Adh1/Ugt1a10/Adh7/Cyp1b1	8
KEGG	mmu04960	Aldosterone-regulated sodium reabsorption	6/499	41/5099	0.207778	0.659652	Sgk1/Prkcb/Hsd11b2/Atp1a2/Hsd11b1/Scnn1b	6
KEGG	mmu01100	Metabolic pathways	113/499	1080/5099	0.215112	0.659652	Cyp2b10/G6pc/Cyp4a12b/Cbr1/Ptgds/Pnpla3/Bcat1/Gpt/Phgdh/Ces1e/Aoc3/Cyp2a4/Agxt2/Asns/Abat/Fasn/Ces1d/Hao2/Pck1/B3galnt1/Mthfd2/Acer2/Acsm1/Agpat2/Galnt15/Akr1b8/Ppap2a/Aldh1a7/Hmgcr/Hmgcs2/Aldh1a1/Hsd11b2/Cyp2a5/Pgd/Nnmt/B3galt2/Pcyt2/Ctps/Pik3c2a/Fbp2/Aldoa/Ahcyl2/Cyp27b1/Cox6a2/Acaca/Hsd11b1/Alg10b/Gpam/Prodh/Uap1l1/Pcca/Mtr/Cbr3/Kmo/Adh1/Pah/Ugt1a10/Etnk1/Fut9/Aldh6a1/Gcnt1/Dgat2/Cndp1/Pgam2/O…	113
KEGG	mmu00250	Alanine, aspartate and glutamate metabolism	5/499	33/5099	0.21665	0.659652	Gpt/Agxt2/Asns/Abat/Glul	5
KEGG	mmu00565	Ether lipid metabolism	5/499	33/5099	0.21665	0.659652	Ppap2a/Enpp6/Ppap2c/Enpp2/Pla2g5	5
KEGG	mmu01040	Biosynthesis of unsaturated fatty acids	4/499	25/5099	0.22431	0.664685	Fads2/Baat/Acox3/Scd2	4
KEGG	mmu05215	Prostate cancer	11/499	87/5099	0.227873	0.664685	Pdgfra/Gstp1/Atf4/Pdgfb/Egf/Trp53/Insrr/Pdgfrb/Ar/Ccnd1/Pdgfd	11
KEGG	mmu00592	alpha-Linolenic acid metabolism	3/499	17/5099	0.228078	0.664685	Fads2/Acox3/Pla2g5	3
KEGG	mmu05142	Chagas disease (American trypanosomiasis)	12/499	97/5099	0.236973	0.677133	C3/Mapk13/Ace/C1qc/C1qb/Jun/Ccl5/C1qa/Tlr2/Cd3e/Cd3g/Adcy1	12
KEGG	mmu04062	Chemokine signaling pathway	20/499	173/5099	0.246027	0.677133	Ccl2/Foxo3/Cxcr6/Cxcl2/Ccl7/Itk/Prkcb/Prex1/Rac2/Dock2/Ccl28/Ccl5/Cxcl12/Xcr1/Adcy7/Cx3cr1/Gng2/Cxcr3/Adcy5/Adcy1	20
KEGG	mmu00760	Nicotinate and nicotinamide metabolism	4/499	26/5099	0.24623	0.677133	Nmrk1/Nnmt/Cd38/Nt5e	4
KEGG	mmu00360	Phenylalanine metabolism	3/499	18/5099	0.255304	0.677133	Aoc3/Pah/Prdx6	3
KEGG	mmu00630	Glyoxylate and dicarboxylate metabolism	3/499	18/5099	0.255304	0.677133	Hao2/Pcca/Mut	3
KEGG	mmu04650	Natural killer cell mediated cytotoxicity	13/499	108/5099	0.255478	0.677133	Itgal/Prkcb/Rac2/Zap70/Icam1/H2-T23/Lat/Sh3bp2/Lck/H2-K1/Fcgr4/Itgb2/Klrk1	13
KEGG	mmu00920	Sulfur metabolism	2/499	10/5099	0.255584	0.677133	Sult1a1/Suox	2
KEGG	mmu05218	Melanoma	8/499	63/5099	0.271868	0.711039	Pdgfra/Pdgfb/Hgf/Egf/Trp53/Pdgfrb/Ccnd1/Pdgfd	8
KEGG	mmu00670	One carbon pool by folate	3/499	19/5099	0.282943	0.730639	Mthfd2/Mtr/Ftcd	3
KEGG	mmu00590	Arachidonic acid metabolism	9/499	74/5099	0.296548	0.754168	Cyp2b10/Cyp4a12b/Cbr1/Ptgds/Cbr3/Cyp2j5/Cyp4a14/Cyp2j11/Pla2g5	9
KEGG	mmu00071	Fatty acid metabolism	6/499	47/5099	0.309924	0.754168	Cyp4a12b/Aldh1a1/Adh1/Cyp4a14/Adh7/Acox3	6
KEGG	mmu04964	Proximal tubule bicarbonate reclamation	3/499	20/5099	0.310818	0.754168	Pck1/Atp1a2/Slc9a3	3
KEGG	mmu00140	Steroid hormone biosynthesis	5/499	38/5099	0.31306	0.754168	Cyp7b1/Hsd11b2/Hsd11b1/Ugt1a10/Cyp1b1	5
KEGG	mmu00650	Butanoate metabolism	4/499	29/5099	0.314237	0.754168	Abat/Acsm1/Aacs/Hmgcs2	4
KEGG	mmu05216	Thyroid cancer	4/499	29/5099	0.314237	0.754168	Ncoa4/Myc/Trp53/Ccnd1	4
KEGG	mmu04972	Pancreatic secretion	10/499	85/5099	0.317948	0.754203	Prkcb/Cckar/Atp1a2/Adcy7/Itpr1/Clca3a1/Cd38/Adcy5/Pla2g5/Adcy1	10
KEGG	mmu00620	Pyruvate metabolism	5/499	39/5099	0.333103	0.781068	Pck1/Akr1b8/Aldh1a1/Acaca/Acss1	5
KEGG	mmu00350	Tyrosine metabolism	4/499	31/5099	0.360482	0.835662	Aoc3/Adh1/Hemk1/Adh7	4
KEGG	mmu00120	Primary bile acid biosynthesis	2/499	13/5099	0.36825	0.842754	Cyp7b1/Baat	2
KEGG	mmu04912	GnRH signaling pathway	10/499	89/5099	0.371803	0.842754	Mapk13/Prkcb/Atf4/Jun/Adcy7/Itpr1/Adcy5/Mmp2/Pla2g5/Adcy1	10
KEGG	mmu04666	Fc gamma R-mediated phagocytosis	10/499	90/5099	0.385443	0.846712	Ptprc/Ppap2a/Inpp5d/Prkcb/Rac2/Dock2/Lat/Ppap2c/Gsn/Marcks	10
KEGG	mmu05322	Systemic lupus erythematosus	11/499	100/5099	0.388303	0.846712	C3/H2-DMb2/C1qc/H2-Ab1/C1qb/C1ra/H2-DMa/C1qa/Actn1/Fcgr4/H2-Eb1	11
KEGG	mmu04080	Neuroactive ligand-receptor interaction	21/499	199/5099	0.390642	0.846712	Prlr/Adrb3/Lep/Aplnr/S1pr1/Adra2b/Adra1a/Ednrb/Cckar/Tshr/Gcgr/Calcrl/Lepr/Gabra3/Ptgfr/Mas1/Grik5/Lpar1/Nr3c1/P2rx7/Lpar2	21
KEGG	mmu05145	Toxoplasmosis	13/499	120/5099	0.392561	0.846712	Mapk13/H2-DMb2/H2-Ab1/H2-DMa/Hspa1a/Itga6/Hspa1b/Tlr2/Lamc3/H2-Eb1/Pla2g5/Ciita/Tlr11	13
KEGG	mmu00601	Glycosphingolipid biosynthesis - lacto and neolacto series	3/499	23/5099	0.394302	0.846712	B3galt2/Fut9/St8sia1	3
KEGG	mmu00900	Terpenoid backbone biosynthesis	2/499	14/5099	0.404483	0.859526	Hmgcr/Hmgcs2	2
KEGG	mmu05214	Glioma	7/499	63/5099	0.421564	0.8777	Pdgfra/Prkcb/Pdgfb/Egf/Trp53/Pdgfrb/Ccnd1	7
KEGG	mmu00512	Mucin type O-Glycan biosynthesis	3/499	24/5099	0.42164	0.8777	Galnt15/Gcnt1/B4galt5	3
KEGG	mmu00770	Pantothenate and CoA biosynthesis	2/499	15/5099	0.439689	0.906025	Bcat1/Vnn1	2
KEGG	mmu00564	Glycerophospholipid metabolism	8/499	76/5099	0.469862	0.958519	Agpat2/Ppap2a/Pcyt2/Gpam/Etnk1/Ppap2c/Pcyt1a/Pla2g5	8
KEGG	mmu00040	Pentose and glucuronate interconversions	3/499	26/5099	0.474938	0.959281	Akr1b8/Aldh1a1/Ugt1a10	3
KEGG	mmu04012	ErbB signaling pathway	9/499	87/5099	0.482954	0.965907	Eif4ebp1/Myc/Prkcb/Erbb4/Jun/Areg/Egf/Nrg1/Pak6	9
KEGG	mmu00983	Drug metabolism - other enzymes	5/499	47/5099	0.492917	0.976262	Ces1e/Cyp2a4/Ces1d/Cyp2a5/Ugt1a10	5
KEGG	mmu00450	Selenocompound metabolism	2/499	17/5099	0.506474	0.993469	Inmt/Mtr	2
KEGG	mmu00400	Phenylalanine, tyrosine and tryptophan biosynthesis	1/499	7/5099	0.513911	0.995123	Pah	1
KEGG	mmu00600	Sphingolipid metabolism	4/499	38/5099	0.517977	0.995123	Acer2/Ppap2a/Degs2/Ppap2c	4
KEGG	mmu04350	TGF-beta signaling pathway	8/499	81/5099	0.544529	0.995123	Myc/Dcn/Id1/Ltbp1/Id3/Bmp7/Sp1/Rbl2	8
KEGG	mmu04914	Progesterone-mediated oocyte maturation	8/499	81/5099	0.544529	0.995123	Mapk13/Pde3a/Adcy7/Ccnb1/Gm5593/Adcy5/Mad2l2/Adcy1	8
KEGG	mmu04150	mTOR signaling pathway	5/499	50/5099	0.54957	0.995123	Eif4ebp1/Vegfb/Ddit4/Prkaa2/Ulk2	5
KEGG	mmu00591	Linoleic acid metabolism	3/499	29/5099	0.550283	0.995123	Cyp2j5/Cyp2j11/Pla2g5	3
KEGG	mmu05211	Renal cell carcinoma	7/499	71/5099	0.550861	0.995123	Jun/Vegfb/Pdgfb/Hgf/Ets1/Epas1/Pak6	7
KEGG	mmu04380	Osteoclast differentiation	11/499	113/5099	0.55494	0.995123	Mapk13/Csf1/Fosl1/Nfkb2/Jun/Lck/Map3k14/Fcgr4/Cybb/Blnk/Relb	11
KEGG	mmu05210	Colorectal cancer	6/499	61/5099	0.558424	0.995123	Myc/Rac2/Jun/Trp53/Ccnd1/Bax	6
KEGG	mmu05213	Endometrial cancer	5/499	51/5099	0.567772	0.995123	Foxo3/Myc/Egf/Trp53/Ccnd1	5
KEGG	mmu04144	Endocytosis	20/499	208/5099	0.569552	0.995123	Adrb3/Pdgfra/H2-Q8/H2-Q6/Erbb4/Il2rb/Cav1/H2-T23/Acap1/Hspa1a/Hspa1b/Arap2/H2-K1/H2-Q7/Egf/Flt1/Cltc/Tfrc/H2-T24/Sh3glb2	20
KEGG	mmu04370	VEGF signaling pathway	7/499	73/5099	0.581318	0.995123	Mapk13/Prkcb/Rac2/Hspb1/Mapkapk3/Sh2d2a/Pla2g5	7
KEGG	mmu00330	Arginine and proline metabolism	5/499	52/5099	0.58559	0.995123	Aldh1a1/Prodh/Odc1/Glul/Srm	5
KEGG	mmu04730	Long-term depression	6/499	63/5099	0.591008	0.995123	Prkcb/Gucy1a3/Itpr1/Gucy1b3/Gucy1a2/Pla2g5	6
KEGG	mmu00053	Ascorbate and aldarate metabolism	2/499	20/5099	0.596422	0.995123	Aldh1a1/Ugt1a10	2
KEGG	mmu04140	Regulation of autophagy	2/499	20/5099	0.596422	0.995123	Prkaa2/Ulk2	2
KEGG	mmu04360	Axon guidance	12/499	127/5099	0.596518	0.995123	Epha8/Rac2/Sema7a/Cxcl12/Robo2/Unc5c/Plxnc1/Robo1/Sema3c/Arhgef12/Plxnb1/Pak6	12
KEGG	mmu00380	Tryptophan metabolism	4/499	43/5099	0.618544	0.995123	Inmt/Aldh1a1/Kmo/Cyp1b1	4
KEGG	mmu04962	Vasopressin-regulated water reabsorption	4/499	43/5099	0.618544	0.995123	Dynll1/Dync2h1/Aqp2/Arhgdia	4
KEGG	mmu05223	Non-small cell lung cancer	5/499	54/5099	0.619994	0.995123	Foxo3/Prkcb/Egf/Trp53/Ccnd1	5
KEGG	mmu04320	Dorso-ventral axis formation	2/499	21/5099	0.623544	0.995123	Ets1/Notch2	2
KEGG	mmu04662	B cell receptor signaling pathway	7/499	76/5099	0.625035	0.995123	Cd72/Inpp5d/Prkcb/Rac2/Jun/Card11/Blnk	7
KEGG	mmu00260	Glycine, serine and threonine metabolism	3/499	33/5099	0.640094	0.995123	Phgdh/Aoc3/Agxt2	3
KEGG	mmu00072	Synthesis and degradation of ketone bodies	1/499	10/5099	0.643293	0.995123	Hmgcs2	1
KEGG	mmu00290	Valine, leucine and isoleucine biosynthesis	1/499	10/5099	0.643293	0.995123	Bcat1	1
KEGG	mmu00430	Taurine and hypotaurine metabolism	1/499	10/5099	0.643293	0.995123	Baat	1
KEGG	mmu04630	Jak-STAT signaling pathway	11/499	121/5099	0.648572	0.995123	Prlr/Lep/Socs2/Myc/Lif/Il2rb/Cish/Il6ra/Lepr/Clcf1/Ccnd1	11
KEGG	mmu04146	Peroxisome	7/499	78/5099	0.652725	0.995123	Abcd2/Hao2/Far1/Hacl1/Baat/Abcd3/Acox3	7
KEGG	mmu04930	Type II diabetes mellitus	4/499	45/5099	0.654893	0.995123	Socs2/Adipoq/Hk2/Slc2a4	4
KEGG	mmu04010	MAPK signaling pathway	23/499	251/5099	0.665697	0.995123	Pdgfra/Mapk13/Myc/Prkcb/Rac2/Nfkb2/Bdnf/Map3k6/Hspb1/Atf4/Jun/Hspa1a/Pdgfb/Hspa1b/Egf/Trp53/Map3k14/Pdgfrb/Dusp8/Mapkapk3/Dusp14/Relb/Pla2g5	23
KEGG	mmu04971	Gastric acid secretion	6/499	68/5099	0.666558	0.995123	Prkcb/Atp1a2/Adcy7/Itpr1/Adcy5/Adcy1	6
KEGG	mmu04621	NOD-like receptor signaling pathway	5/499	57/5099	0.668293	0.995123	Mapk13/Cxcl2/Ccl5/Erbb2ip/Trip6	5
KEGG	mmu05221	Acute myeloid leukemia	5/499	57/5099	0.668293	0.995123	Eif4ebp1/Zbtb16/Myc/Ccnd1/Cebpa	5
KEGG	mmu00270	Cysteine and methionine metabolism	3/499	35/5099	0.680008	0.998501	Ahcyl2/Mtr/Srm	3
KEGG	mmu05100	Bacterial invasion of epithelial cells	6/499	69/5099	0.680564	0.998501	Hcls1/Fn1/Cav1/Arhgef26/Cltc/Mad2l2	6
KEGG	mmu00230	Purine metabolism	14/499	157/5099	0.685246	0.998501	Entpd1/Pde3a/Pde2a/Gucy1a3/Adcy7/Adcy5/Nt5e/Aprt/Polr2l/Gucy1b3/Rrm2/Gucy1a2/Ak2/Adcy1	14
KEGG	mmu00514	Other types of O-glycan biosynthesis	3/499	37/5099	0.716545	0.999964	Lfng/Ugt1a10/Fut9	3
KEGG	mmu04020	Calcium signaling pathway	14/499	161/5099	0.72108	0.999964	Adrb3/Pdgfra/Adra1a/Prkcb/Ednrb/Erbb4/Cckar/Adcy7/Itpr1/Ptgfr/Cd38/Pdgfrb/P2rx7/Adcy1	14
KEGG	mmu05222	Small cell lung cancer	7/499	84/5099	0.728119	0.999964	Myc/Fn1/Itga6/Lamc3/Traf4/Trp53/Ccnd1	7
KEGG	mmu04520	Adherens junction	6/499	73/5099	0.732692	0.999964	Rac2/Actn1/Ptprf/Tjp1/Ptprb/Farp2	6
KEGG	mmu04622	RIG-I-like receptor signaling pathway	4/499	51/5099	0.749477	0.999964	Mapk13/Trim25/Ddx3x/Dak	4
KEGG	mmu04070	Phosphatidylinositol signaling system	6/499	75/5099	0.75639	0.999964	Inpp5d/Prkcb/Pik3c2a/Itpr1/Pip4k2a/Pi4ka	6
KEGG	mmu04664	Fc epsilon RI signaling pathway	6/499	75/5099	0.75639	0.999964	Mapk13/Inpp5d/Prkcb/Rac2/Lat/Pla2g5	6
KEGG	mmu00533	Glycosaminoglycan biosynthesis - keratan sulfate	1/499	14/5099	0.763965	0.999964	Chst2	1
KEGG	mmu03018	RNA degradation	5/499	64/5099	0.764528	0.999964	Tob2/Cnot1/Pabpc4/Dcp2/Exosc5	5
KEGG	mmu04720	Long-term potentiation	5/499	64/5099	0.764528	0.999964	Prkcb/Atf4/Ppp1r1a/Itpr1/Adcy1	5
KEGG	mmu04950	Maturity onset diabetes of the young	1/499	15/5099	0.787127	0.999964	Hnf1b	1
KEGG	mmu05014	Amyotrophic lateral sclerosis (ALS)	4/499	54/5099	0.788703	0.999964	Mapk13/Trp53/Tomm40/Bax	4
KEGG	mmu04916	Melanogenesis	7/499	90/5099	0.791471	0.999964	Prkcb/Ednrb/Adcy7/Kitl/Adcy5/Fzd4/Adcy1	7
KEGG	mmu00970	Aminoacyl-tRNA biosynthesis	3/499	42/5099	0.793674	0.999964	Sars/Cars/Aars	3
KEGG	mmu04530	Tight junction	10/499	126/5099	0.802292	0.999964	Prkcb/Hcls1/Jam3/Actn1/Tjp1/Tjp3/Prkch/Ybx3/Cldn19/Mpp5	10
KEGG	mmu04114	Oocyte meiosis	8/499	103/5099	0.80347	0.999964	Rec8/Adcy7/Itpr1/Ccnb1/Adcy5/Mad2l2/Ar/Adcy1	8
KEGG	mmu05143	African trypanosomiasis	2/499	30/5099	0.80721	0.999964	Prkcb/Icam1	2
KEGG	mmu05200	Pathways in cancer	26/499	306/5099	0.809857	0.999964	Pdgfra/Ncoa4/Zbtb16/Myc/Prkcb/Rac2/Nfkb2/Fn1/Jun/Vegfb/Pdgfb/Itga6/Hgf/Lamc3/Egf/Kitl/Traf4/Trp53/Pdgfrb/Mmp2/Ar/Epas1/Ccnd1/Fzd4/Bax/Cebpa	26
KEGG	mmu00562	Inositol phosphate metabolism	4/499	56/5099	0.812021	0.999964	Pik3c2a/Aldh6a1/Pip4k2a/Pi4ka	4
KEGG	mmu04142	Lysosome	9/499	116/5099	0.814604	0.999964	Ctss/Laptm5/Ctsz/Ap1g1/Hexb/Atp6v0b/Ctsa/Cltc/Scarb2	9
KEGG	mmu00310	Lysine degradation	3/499	44/5099	0.819232	0.999964	Aldh1a1/Suv420h2/Setd8	3
KEGG	mmu00100	Steroid biosynthesis	1/499	17/5099	0.826868	0.999964	Cyp27b1	1
KEGG	mmu00511	Other glycan degradation	1/499	17/5099	0.826868	0.999964	Hexb	1
KEGG	mmu05212	Pancreatic cancer	5/499	70/5099	0.828865	0.999964	Rac2/Vegfb/Egf/Trp53/Ccnd1	5
KEGG	mmu00860	Porphyrin and chlorophyll metabolism	2/499	33/5099	0.847833	0.999964	Hmox1/Ugt1a10	2
KEGG	mmu04620	Toll-like receptor signaling pathway	6/499	85/5099	0.852027	0.999964	Mapk13/Jun/Ccl5/Tlr2/Tlr7/Tlr1	6
KEGG	mmu04110	Cell cycle	9/499	122/5099	0.857414	0.999964	Myc/Atm/Ccnb1/Gm5593/Trp53/Stag2/Mad2l2/Ccnd1/Rbl2	9
KEGG	mmu00531	Glycosaminoglycan degradation	1/499	19/5099	0.859201	0.999964	Hexb	1
KEGG	mmu00510	N-Glycan biosynthesis	3/499	48/5099	0.862334	0.999964	Alg10b/Man1a2/Mgat4a	3
KEGG	mmu04744	Phototransduction	1/499	21/5099	0.885506	0.999964	Rho	1
KEGG	mmu04722	Neurotrophin signaling pathway	9/499	127/5099	0.886737	0.999964	Foxo3/Mapk13/Bdnf/Atf4/Jun/Trp53/Sh2b2/Bax/Arhgdia	9
KEGG	mmu05016	Huntington's disease	13/499	175/5099	0.88792	0.999964	Bdnf/Cox6a2/Itpr1/Ppargc1a/Trp53/Cltc/Polr2l/Ndufa8/Cox6a1/Ndufb7/Ndufb10/Sp1/Bax	13
KEGG	mmu04340	Hedgehog signaling pathway	3/499	51/5099	0.888473	0.999964	Ihh/Lrp2/Bmp7	3
KEGG	mmu00532	Glycosaminoglycan biosynthesis - chondroitin sulfate	1/499	22/5099	0.896757	0.999964	Chst15	1
KEGG	mmu03430	Mismatch repair	1/499	22/5099	0.896757	0.999964	Rfc5	1
KEGG	mmu04623	Cytosolic DNA-sensing pathway	2/499	39/5099	0.906625	0.999964	Il33/Ccl5	2
KEGG	mmu04310	Wnt signaling pathway	10/499	144/5099	0.909732	0.999964	Myc/Fosl1/Prkcb/Rac2/Jun/Lrp6/Trp53/Daam2/Ccnd1/Fzd4	10
KEGG	mmu00534	Glycosaminoglycan biosynthesis - heparan sulfate	1/499	25/5099	0.92431	0.999964	Hs6st2	1
KEGG	mmu00563	Glycosylphosphatidylinositol(GPI)-anchor biosynthesis	1/499	25/5099	0.92431	0.999964	Pigg	1
KEGG	mmu03020	RNA polymerase	1/499	26/5099	0.931754	0.999964	Polr2l	1
KEGG	mmu04742	Taste transduction	1/499	26/5099	0.931754	0.999964	Scnn1b	1
KEGG	mmu00020	Citrate cycle (TCA cycle)	1/499	29/5099	0.94998	0.999964	Pck1	1
KEGG	mmu04330	Notch signaling pathway	2/499	48/5099	0.956426	0.999964	Lfng/Notch2	2
KEGG	mmu00240	Pyrimidine metabolism	5/499	94/5099	0.960335	0.999964	Entpd1/Ctps/Nt5e/Polr2l/Rrm2	5
KEGG	mmu04141	Protein processing in endoplasmic reticulum	10/499	161/5099	0.961301	0.999964	Dnajb1/Cryab/Atf4/Hspa1a/Herpud1/Hspa1b/March6/Man1a2/Xbp1/Bax	10
KEGG	mmu03022	Basal transcription factors	1/499	33/5099	0.966955	0.999964	Ston1	1
KEGG	mmu04210	Apoptosis	4/499	83/5099	0.968539	0.999964	Atm/Trp53/Map3k14/Bax	4
KEGG	mmu05217	Basal cell carcinoma	2/499	52/5099	0.969226	0.999964	Trp53/Fzd4	2
KEGG	mmu03030	DNA replication	1/499	35/5099	0.973145	0.999964	Rfc5	1
KEGG	mmu04260	Cardiac muscle contraction	3/499	72/5099	0.977266	0.999964	Atp1a2/Cox6a2/Cox6a1	3
KEGG	mmu05220	Chronic myeloid leukemia	3/499	73/5099	0.97901	0.999964	Myc/Trp53/Ccnd1	3
KEGG	mmu03420	Nucleotide excision repair	1/499	42/5099	0.987015	0.999964	Rfc5	1
KEGG	mmu03050	Proteasome	1/499	43/5099	0.988296	0.999964	Psmb5	1
KEGG	mmu05012	Parkinson's disease	6/499	129/5099	0.990139	0.999964	Cox6a2/Lrrk2/Ndufa8/Cox6a1/Ndufb7/Ndufb10	6
KEGG	mmu00190	Oxidative phosphorylation	6/499	131/5099	0.991413	0.999964	Cox6a2/Atp6v0b/Ndufa8/Cox6a1/Ndufb7/Ndufb10	6
KEGG	mmu04740	Olfactory transduction	1/499	49/5099	0.993728	0.999964	Clca3a1	1
KEGG	mmu03010	Ribosome	3/499	88/5099	0.993872	0.999964	Rpl3l/Rpl28/Rpl38	3
KEGG	mmu05010	Alzheimer's disease	7/499	167/5099	0.998037	0.999964	Mme/Cox6a2/Itpr1/Ndufa8/Cox6a1/Ndufb7/Ndufb10	7
KEGG	mmu05160	Hepatitis C	4/499	119/5099	0.998052	0.999964	Mapk13/Egf/Trp53/Cldn19	4
KEGG	mmu03008	Ribosome biogenesis in eukaryotes	1/499	73/5099	0.999487	0.999964	Eif6	1
KEGG	mmu03015	mRNA surveillance pathway	1/499	80/5099	0.999753	0.999964	Pabpc4	1
KEGG	mmu03013	RNA transport	4/499	145/5099	0.99978	0.999964	Eif4ebp1/Ranbp2/Eif2s3x/Pabpc4	4
KEGG	mmu04120	Ubiquitin mediated proteolysis	3/499	134/5099	0.999894	0.999964	Ube2m/Birc6/Herc2	3
KEGG	mmu03040	Spliceosome	2/499	124/5099	0.999964	0.999964	Hspa1a/Hspa1b	2

## Sheet: S3 Go analysis of DEGs
Category	ID	Description	GeneRatio	BgRatio	pvalue	padj	Gene ID	Count
BP	GO:0032787	monocarboxylic acid metabolic process	86/1124	499/16438	9.46662e-16	4.27607e-12	Cyp2b10/C3/Apoa4/Ptgds/Lep/Cyp2d9/Acnat1/Phgdh/Abcd2/Cyp2a4/Agxt2/Adipoq/Abat/Fasn/Ces1d/Hao2/Cyp7b1/Pck1/Acsm1/Aacs/Myc/Srebf1/Trib3/Ppara/Lipe/Aldh1a1/Nr1d1/Pdk4/Fabp3/Cyp2a5/Cyp2d26/Slc1a3/Pgd/Lpin1/Mlxipl/Cd36/Aldoa/Cav1/Ddit4/Acaca/Fabp4/Agt/Gpam/Sesn2/Cd74/Adh1/Cyp2d12/Tlr2/Ugt1a10/Ppargc1a/Vnn1/Pgam2/Elovl1/Cyp2j5/Mid1ip1/Trp53/Acnat2/Fads2/Adh7/Hacl1/Etfdh/C1qtnf2/Mgll/Slco1a4/Fbp1/Acad10…	86
BP	GO:0007159	leukocyte cell-cell adhesion	72/1124	389/16438	5.40003e-15	1.2196e-11	Ccl2/Apoa4/Itgal/Ptprc/Ihh/Lep/B2m/Coro1a/Zbtb16/Lgals1/Spn/Cd4/Bcl3/Tnfrsf21/Gstp1/Itk/Prex1/Rac2/H2-Ab1/Dock2/Nckap1l/Btla/Cd44/Zap70/Ctps/Ccl28/Ikzf1/Icam1/Lcp1/Cav1/Ccl5/Themis/Bmp7/H2-DMa/H2-T23/Card11/Cxcl12/Gpam/Lat/Cd74/Lck/Rsad2/Lgals3/Selplg/Gcnt1/Cd3e/Vnn1/Itgb7/Shb/Rora/Tnip1/Trp53/Bcl6/Nt5e/Gsn/Cd274/Cd1d1/Fcgr4/Sash3/Cd8a/Foxj1/Thy1/Adrm1/Itgb2/Cd2/P2rx7/Xbp1/Cd5/Itga4/Bax/Relb/Aif1	72
BP	GO:0045785	positive regulation of cell adhesion	61/1124	310/16438	4.03122e-14	6.06967e-11	Ccl2/Fgg/Itgal/Ptprc/Ihh/Cyr61/Csf1/Coro1a/Zbtb16/Lgals1/Spn/Nid1/Cd4/Tek/Prex1/H2-Ab1/Fn1/Nckap1l/Cd44/Zap70/Ccdc80/Ccl28/Ikzf1/Rap1gap/Cd36/Cav1/Smoc2/Ccl5/Bmp7/H2-DMa/H2-T23/Card11/Cxcl12/Gpam/Itga6/Cd74/Npnt/Lck/Emilin1/Cd3e/Vnn1/Shb/Cyth3/Fbln1/Abi3bp/Egflam/Flot1/Angpt1/Cd274/Cd1d1/Sash3/Thy1/Ecm2/Fga/Xbp1/Cd5/Itga4/Aif1/Enpp2/S100a10/Smoc1	61
BP	GO:0030198	extracellular matrix organization	45/1124	188/16438	6.86556e-14	7.61503e-11	Col5a3/Ihh/Cyr61/Pdgfra/Col1a2/Col3a1/Col1a1/Ctss/Ctgf/Nid1/Bcl3/Adamtsl2/Nfkb2/Loxl2/Fn1/Ccdc80/Lcp1/Smoc2/Itga8/Agt/Ddr2/Ddr1/Rgcc/Col4a3/Npnt/Emilin1/Lgals3/Col27a1/Spint1/Fbln1/Abi3bp/Egflam/Flot1/Col5a1/Col14a1/Gsn/Ets1/Sox9/Ecm2/Cyp1b1/Fscn1/Spint2/Atxn1l/Crispld2/Smoc1	45
BP	GO:0043062	extracellular structure organization	45/1124	189/16438	8.4293e-14	7.61503e-11	Col5a3/Ihh/Cyr61/Pdgfra/Col1a2/Col3a1/Col1a1/Ctss/Ctgf/Nid1/Bcl3/Adamtsl2/Nfkb2/Loxl2/Fn1/Ccdc80/Lcp1/Smoc2/Itga8/Agt/Ddr2/Ddr1/Rgcc/Col4a3/Npnt/Emilin1/Lgals3/Col27a1/Spint1/Fbln1/Abi3bp/Egflam/Flot1/Col5a1/Col14a1/Gsn/Ets1/Sox9/Ecm2/Cyp1b1/Fscn1/Spint2/Atxn1l/Crispld2/Smoc1	45
BP	GO:0006631	fatty acid metabolic process	60/1124	329/16438	2.04901e-12	1.54257e-09	Cyp2b10/C3/Apoa4/Ptgds/Lep/Cyp2d9/Acnat1/Abcd2/Cyp2a4/Adipoq/Fasn/Ces1d/Hao2/Acsm1/Aacs/Srebf1/Trib3/Ppara/Lipe/Pdk4/Fabp3/Cyp2a5/Cyp2d26/Lpin1/Mlxipl/Cd36/Cav1/Acaca/Fabp4/Agt/Gpam/Sesn2/Cd74/Cyp2d12/Tlr2/Ppargc1a/Elovl1/Cyp2j5/Mid1ip1/Acnat2/Fads2/Adh7/Hacl1/Etfdh/C1qtnf2/Mgll/Acad10/Baat/Gk/Cyp1b1/Acad11/Ndufab1/Abcd3/Acss1/Cyp2j11/Acox3/Faah/Pla2g5/Prkaa2/Scd2	60
BP	GO:0034109	homotypic cell-cell adhesion	70/1124	426/16438	5.08677e-12	3.08308e-09	Ccl2/Fgg/Itgal/Ptprc/Ihh/Pdgfra/B2m/Coro1a/Abat/Zbtb16/Lgals1/Spn/Cd4/Bcl3/Tnfrsf21/Gstp1/Itk/Prex1/Rac2/Slc7a11/H2-Ab1/Ptpru/Dock2/Nckap1l/Btla/Cd44/Zap70/Hspb1/Ctps/Ikzf1/Icam1/Lcp1/Cav1/Ccl5/Themis/Bmp7/H2-DMa/H2-T23/Card11/Cxcl12/Gpam/Lat/Cd74/Lck/Rsad2/Lgals3/Cd3e/Vnn1/Shb/Rora/Trp53/Bcl6/Gsn/Cd274/Cd1d1/Fcgr4/Sash3/Cd8a/Foxj1/Thy1/Adrm1/Itgb2/Cd2/P2rx7/Fga/Xbp1/Cd5/Bax/Relb/Aif1	70
BP	GO:0070486	leukocyte aggregation	63/1124	363/16438	5.46041e-12	3.08308e-09	Ccl2/Itgal/Ptprc/Ihh/B2m/Coro1a/Zbtb16/Lgals1/Spn/Cd4/Bcl3/Tnfrsf21/Gstp1/Itk/Prex1/Rac2/H2-Ab1/Dock2/Nckap1l/Btla/Cd44/Zap70/Ctps/Ikzf1/Icam1/Lcp1/Cav1/Ccl5/Themis/Bmp7/H2-DMa/H2-T23/Card11/Cxcl12/Gpam/Lat/Cd74/Lck/Rsad2/Lgals3/Cd3e/Vnn1/Shb/Rora/Trp53/Bcl6/Gsn/Cd274/Cd1d1/Fcgr4/Sash3/Cd8a/Foxj1/Thy1/Adrm1/Itgb2/Cd2/P2rx7/Xbp1/Cd5/Bax/Relb/Aif1	63
BP	GO:0022409	positive regulation of cell-cell adhesion	39/1124	171/16438	1.59363e-11	7.54001e-09	Ccl2/Fgg/Itgal/Ptprc/Ihh/Coro1a/Zbtb16/Lgals1/Spn/Cd4/H2-Ab1/Nckap1l/Cd44/Zap70/Ikzf1/Rap1gap/Cav1/Ccl5/Bmp7/H2-DMa/H2-T23/Card11/Gpam/Itga6/Cd74/Lck/Cd3e/Vnn1/Shb/Flot1/Cd274/Cd1d1/Sash3/Thy1/Fga/Xbp1/Cd5/Itga4/Aif1	39
BP	GO:0022407	regulation of cell-cell adhesion	56/1124	310/16438	1.66925e-11	7.54001e-09	Ccl2/Fgg/Itgal/Ptprc/Ihh/Adipoq/Coro1a/Abat/Zbtb16/Lgals1/Spn/Cd4/Tnfrsf21/Gstp1/H2-Ab1/Nckap1l/Btla/Cd44/Zap70/Ccl28/Ikzf1/Rap1gap/Cav1/Ccl5/Bmp7/H2-DMa/H2-T23/Card11/Cxcl12/Gpam/Lat/Rgcc/Itga6/Cd74/Lck/Lgals3/Cd3e/Vnn1/Il1rn/Shb/Bcl6/Flot1/Gsn/Cd274/Cd1d1/Mad2l2/Sash3/Foxj1/Thy1/Adrm1/Spint2/Fga/Xbp1/Cd5/Itga4/Aif1	56
BP	GO:0050776	regulation of immune response	73/1124	469/16438	2.5041e-11	1.02828e-08	C3/Ptprc/Pigr/Col3a1/B2m/Il33/Hmox1/Serping1/Spn/Tnfrsf21/Colec12/Itk/Inpp5d/Prkcb/Tek/C1qc/H2-Ab1/Nr1d1/Lgr4/Nckap1l/Sema7a/Btla/Cd44/Zap70/Clec12a/C1qb/Cd36/C1ra/Cav1/Themis/Spns2/H2-DMa/H2-T23/Card11/Ap1g1/Ffar2/Rgcc/Cd74/Tril/C1qa/Tlr2/Lck/Rsad2/Lgals3/Cd3e/Clcf1/H2-K1/Shb/Tnip1/Cd38/Bcl6/Flot1/Sh2b2/Cd226/Prkch/Angpt1/Mmp2/Cd1d1/Sash3/Foxj1/Thy1/Mapkapk3/Rftn1/Sppl2a/Erbb2ip/P2rx7/Tlr7/Xbp1/…	73
BP	GO:0071593	lymphocyte aggregation	60/1124	355/16438	5.42786e-11	2.04314e-08	Ccl2/Itgal/Ptprc/Ihh/B2m/Coro1a/Zbtb16/Lgals1/Spn/Cd4/Bcl3/Tnfrsf21/Itk/Prex1/Rac2/H2-Ab1/Dock2/Nckap1l/Btla/Zap70/Ctps/Ikzf1/Icam1/Lcp1/Cav1/Ccl5/Themis/H2-DMa/H2-T23/Card11/Cxcl12/Gpam/Lat/Cd74/Lck/Rsad2/Lgals3/Cd3e/Vnn1/Shb/Rora/Trp53/Bcl6/Gsn/Cd274/Cd1d1/Fcgr4/Sash3/Cd8a/Foxj1/Thy1/Adrm1/Itgb2/Cd2/P2rx7/Xbp1/Cd5/Bax/Relb/Aif1	60
BP	GO:0044283	small molecule biosynthetic process	67/1124	424/16438	8.64781e-11	3.00478e-08	G6pc/Apoa4/Ptgds/Bcat1/Lep/Phgdh/Agxt2/Asns/Adipoq/Abat/Dkk3/Chst15/Fasn/Cyp7b1/Pck1/Mthfd2/Acer2/Acsm1/Apob/Srebf1/Trib3/Ppara/Hmgcr/Hmgcs2/Aldh1a1/Adck3/Nr1d1/Pdk4/Fabp3/Slc1a3/Pgd/Atf4/Mlxipl/Fbp2/Cyp27b1/Lepr/Acaca/Agt/Sesn2/Mtr/Kmo/Cd74/Pah/Ppargc1a/Pgam2/Ranbp2/Elovl1/Mid1ip1/Mas1/Fads2/G6pdx/Mgll/Atf3/Pcyt1a/Fbp1/Gpi1/Baat/Nr3c1/Glul/Cyb5r1/Ndufab1/Abcd3/Acss1/Pla2g5/Prkaa2/Sec14l2/Scd2	67
BP	GO:0031589	cell-substrate adhesion	50/1124	273/16438	1.23938e-10	3.51538e-08	Fgg/Itgal/Col5a3/Tnfrsf12a/Cyr61/Col3a1/Col1a1/Csf1/Coro1a/Ctgf/Ajuba/Acer2/Lgals1/Nid1/Tek/Prex1/Rac2/Fn1/Ccdc80/Ccl28/Jam3/Cd36/Smoc2/Itga8/Agt/Fndc3b/Ddr1/Itga6/Npnt/Emilin1/Itgb7/Actn1/Fbln1/Frem1/Itga1/Abi3bp/Egflam/Bcl6/Angpt1/Macf1/Ptprk/Thy1/Ecm2/Itgb2/Fga/Fzd4/Itga4/Enpp2/S100a10/Smoc1	50
BP	GO:0042110	T cell activation	59/1124	353/16438	1.24521e-10	3.51538e-08	Ccl2/Itgal/Ptprc/Ihh/B2m/Coro1a/Zbtb16/Lgals1/Spn/Cd4/Bcl3/Tnfrsf21/Itk/Prex1/H2-Ab1/Dock2/Nckap1l/Btla/Zap70/Ctps/Ikzf1/Icam1/Lcp1/Cav1/Ccl5/Themis/H2-DMa/H2-T23/Card11/Cxcl12/Gpam/Lat/Cd74/Lck/Rsad2/Lgals3/Cd3e/Vnn1/Shb/Rora/Trp53/Bcl6/Gsn/Cd274/Cd1d1/Fcgr4/Sash3/Cd8a/Foxj1/Thy1/Adrm1/Itgb2/Cd2/P2rx7/Xbp1/Cd5/Bax/Relb/Aif1	59
BP	GO:0070489	T cell aggregation	59/1124	353/16438	1.24521e-10	3.51538e-08	Ccl2/Itgal/Ptprc/Ihh/B2m/Coro1a/Zbtb16/Lgals1/Spn/Cd4/Bcl3/Tnfrsf21/Itk/Prex1/H2-Ab1/Dock2/Nckap1l/Btla/Zap70/Ctps/Ikzf1/Icam1/Lcp1/Cav1/Ccl5/Themis/H2-DMa/H2-T23/Card11/Cxcl12/Gpam/Lat/Cd74/Lck/Rsad2/Lgals3/Cd3e/Vnn1/Shb/Rora/Trp53/Bcl6/Gsn/Cd274/Cd1d1/Fcgr4/Sash3/Cd8a/Foxj1/Thy1/Adrm1/Itgb2/Cd2/P2rx7/Xbp1/Cd5/Bax/Relb/Aif1	59
BP	GO:1903037	regulation of leukocyte cell-cell adhesion	44/1124	225/16438	1.83402e-10	4.72916e-08	Ccl2/Itgal/Ptprc/Ihh/Coro1a/Zbtb16/Lgals1/Spn/Cd4/Tnfrsf21/Gstp1/H2-Ab1/Nckap1l/Btla/Cd44/Zap70/Ccl28/Ikzf1/Cav1/Ccl5/H2-DMa/H2-T23/Card11/Cxcl12/Gpam/Lat/Cd74/Lck/Lgals3/Cd3e/Vnn1/Shb/Bcl6/Gsn/Cd274/Cd1d1/Sash3/Foxj1/Thy1/Adrm1/Xbp1/Cd5/Itga4/Aif1	44
BP	GO:1903039	positive regulation of leukocyte cell-cell adhesion	33/1124	139/16438	1.88454e-10	4.72916e-08	Ccl2/Itgal/Ptprc/Ihh/Coro1a/Zbtb16/Lgals1/Spn/Cd4/H2-Ab1/Nckap1l/Cd44/Zap70/Ikzf1/Cav1/Ccl5/H2-DMa/H2-T23/Card11/Gpam/Cd74/Lck/Cd3e/Vnn1/Shb/Cd274/Cd1d1/Sash3/Thy1/Xbp1/Cd5/Itga4/Aif1	33
BP	GO:0001525	angiogenesis	62/1124	390/16438	3.45623e-10	8.21673e-08	Apoh/Ccl2/C3/Ihh/Tnfrsf12a/Cyr61/Pdgfra/S1pr1/Ctgf/Hmox1/Adra2b/Prkcb/Ace/Tek/Lif/Id1/Loxl2/Erap1/Fn1/Nrp2/Hspb1/Jun/Calcrl/Jam3/Vegfb/Cd36/Cav1/Ccl5/Lepr/Agt/Cxcl12/Rgcc/Col4a3/Hipk2/Lgals3/Hgf/Ppp1r16b/Cx3cr1/Shb/Rora/Egf/Cxcr3/Ptprb/Flt1/Hif3a/Robo1/Pdgfrb/Angpt1/Mmp2/Srpx2/Ets1/Thy1/Mmrn2/Gpi1/Cyp1b1/Epas1/Adamts1/Itgb2/Xbp1/Robo4/Bax/Enpp2	62
BP	GO:0034112	positive regulation of homotypic cell-cell adhesion	32/1124	138/16438	6.7369e-10	1.52153e-07	Ccl2/Itgal/Ptprc/Ihh/Coro1a/Zbtb16/Lgals1/Spn/Cd4/H2-Ab1/Nckap1l/Cd44/Zap70/Ikzf1/Cav1/Ccl5/H2-DMa/H2-T23/Card11/Gpam/Cd74/Lck/Cd3e/Vnn1/Shb/Cd274/Cd1d1/Sash3/Thy1/Xbp1/Cd5/Aif1	32
BP	GO:0050778	positive regulation of immune response	59/1124	372/16438	1.02026e-09	2.19453e-07	C3/Ptprc/B2m/Il33/Serping1/Tnfrsf21/Colec12/Itk/Prkcb/Tek/C1qc/H2-Ab1/Nr1d1/Lgr4/Nckap1l/Sema7a/Cd44/Zap70/C1qb/Cd36/C1ra/Cav1/Themis/H2-DMa/H2-T23/Ap1g1/Ffar2/Rgcc/Cd74/Tril/C1qa/Tlr2/Lck/Rsad2/Lgals3/Cd3e/Clcf1/H2-K1/Shb/Tnip1/Cd38/Flot1/Sh2b2/Cd226/Prkch/Mmp2/Cd1d1/Sash3/Thy1/Mapkapk3/Rftn1/Erbb2ip/P2rx7/Tlr7/Xbp1/Bax/Tkfc/Tlr1/Klrk1	59
BP	GO:0050870	positive regulation of T cell activation	31/1124	133/16438	1.08546e-09	2.22864e-07	Ccl2/Itgal/Ptprc/Ihh/Coro1a/Zbtb16/Lgals1/Spn/Cd4/H2-Ab1/Nckap1l/Zap70/Ikzf1/Cav1/Ccl5/H2-DMa/H2-T23/Card11/Gpam/Cd74/Lck/Cd3e/Vnn1/Shb/Cd274/Cd1d1/Sash3/Thy1/Xbp1/Cd5/Aif1	31
BP	GO:0070661	leukocyte proliferation	43/1124	231/16438	1.46982e-09	2.80635e-07	Itgal/Ptprc/Ihh/Csf1/Coro1a/Spn/Cd4/Tnfrsf21/Clu/Gstp1/Inpp5d/H2-Ab1/Dock2/Nckap1l/Btla/Zap70/Sox11/Ctps/Ccl5/H2-T23/Card11/Cxcl12/Gpam/Atm/Cd74/Lgals3/Cd3e/Ikzf3/Clcf1/Shb/Kitl/Cd38/Trp53/Bcl6/Cd274/Cd1d1/Fcgr4/Sash3/Foxj1/Itgb2/P2rx7/Bax/Aif1	43
BP	GO:0006639	acylglycerol metabolic process	25/1124	92/16438	1.49109e-09	2.80635e-07	Apoc3/Apoh/G6pc/C3/Apoa4/Pnpla3/Ces1d/Pck1/Apob/Ppap2a/Srebf1/Lipe/Thrsp/Lpin1/Cd36/Cav1/Gpam/Dgat2/Apoc1/Mgll/Ces1g/Gk/Gk5/Mttp/Esr1	25
BP	GO:0006638	neutral lipid metabolic process	25/1124	94/16438	2.43336e-09	4.39659e-07	Apoc3/Apoh/G6pc/C3/Apoa4/Pnpla3/Ces1d/Pck1/Apob/Ppap2a/Srebf1/Lipe/Thrsp/Lpin1/Cd36/Cav1/Gpam/Dgat2/Apoc1/Mgll/Ces1g/Gk/Gk5/Mttp/Esr1	25
BP	GO:0050867	positive regulation of cell activation	42/1124	229/16438	3.61808e-09	6.28571e-07	Havcr1/Ccl2/Itgal/Ptprc/Ihh/Lep/Coro1a/Il33/Ctgf/Zbtb16/Lgals1/Spn/Cd4/Inpp5d/H2-Ab1/Nckap1l/Zap70/Ikzf1/Cav1/Ccl5/H2-DMa/H2-T23/Card11/Gpam/Ap1g1/Cd74/Lck/Cd3e/Clcf1/Vnn1/Shb/Cd38/Bcl6/Cd226/Cd274/Cd1d1/Sash3/Thy1/Xbp1/Cd5/Aif1/Klrk1	42
BP	GO:0097285	cell-type specific apoptotic process	66/1124	455/16438	4.52229e-09	7.56562e-07	Apoh/Fgg/Tsc22d3/Angptl4/Foxo3/Adipoq/Coro1a/Mdk/Hmox1/Tnfrsf21/Myc/Tek/Hmgcr/Fam134b/Hcls1/Bdnf/Cd44/Erbb4/Atf4/Jun/Icam1/Vegfb/Cav1/Ccl5/Bmp7/Nrbp2/Agt/Stk17b/Cxcl12/Gpam/Atm/Rgcc/Col4a3/Cd74/Hipk2/Lgals3/Ppargc1a/Clcf1/Bag3/Hipk1/Cd3g/Ube2m/Lrp6/Kitl/Ptprf/Itga1/Trim2/Trp53/Hnf1b/Prkch/Grik5/Angpt1/Gsn/G6pdx/Kcnip3/Sox9/Gpi1/Nr3c1/Aars/P2rx7/Fga/Xbp1/Sigmar1/Bax/Gclc/Esr1	66
BP	GO:0002521	leukocyte differentiation	61/1124	408/16438	5.51786e-09	8.90149e-07	Ptprc/Ihh/B2m/Il34/Csf1/Adipoq/Zbtb16/Lgals1/Spn/Cd4/Bcl3/Myc/Itk/Inpp5d/Tob2/C1qc/Prex1/Lif/Hcls1/H2-Ab1/Dock2/Nckap1l/Zap70/Jun/Tshr/Ikzf1/Ccl5/Themis/H2-DMa/Card11/Atm/Cd74/Tmem176b/Lck/Rsad2/Cd3e/Ikzf3/Clcf1/Vnn1/Shb/Rora/Kitl/Trp53/Bcl6/Sbno2/Tmem64/Farp2/Cd1d1/Sash3/Cd8a/Tesc/Foxj1/Tfrc/Adrm1/Adgrg3/Xbp1/Bax/Relb/Notch2/Cebpa/Rassf2	61
BP	GO:0050865	regulation of cell activation	59/1124	391/16438	6.96123e-09	1.08427e-06	Havcr1/Ccl2/Itgal/Ptprc/Ihh/Lep/Pdgfra/Coro1a/Il33/Abat/Ctgf/Zbtb16/Hmox1/Lgals1/Spn/Cd4/Tnfrsf21/Inpp5d/Slamf7/H2-Ab1/Nckap1l/Btla/Zap70/Sox11/Ikzf1/Cav1/Ccl5/H2-DMa/H2-T23/Card11/Gpam/Lat/Ap1g1/Atm/Pdgfb/Cd74/Lck/Lgals3/Lmo4/Cd3e/Ikzf3/Clcf1/Vnn1/Shb/Rora/Cd38/Bcl6/Cd226/Gsn/Cd274/Cd1d1/Sash3/Foxj1/Thy1/Adrm1/Xbp1/Cd5/Aif1/Klrk1	59
BP	GO:0002696	positive regulation of leukocyte activation	40/1124	218/16438	8.39656e-09	1.26424e-06	Havcr1/Ccl2/Itgal/Ptprc/Ihh/Coro1a/Il33/Zbtb16/Lgals1/Spn/Cd4/Inpp5d/H2-Ab1/Nckap1l/Zap70/Ikzf1/Cav1/Ccl5/H2-DMa/H2-T23/Card11/Gpam/Ap1g1/Cd74/Lck/Cd3e/Clcf1/Vnn1/Shb/Cd38/Bcl6/Cd226/Cd274/Cd1d1/Sash3/Thy1/Xbp1/Cd5/Aif1/Klrk1	40
BP	GO:0002250	adaptive immune response	47/1124	281/16438	9.4613e-09	1.3786e-06	C3/Fgg/Ptprc/B2m/Il33/Serping1/Spn/Cd4/Bcl3/Tnfrsf21/Itk/Inpp5d/Prkcb/C1qc/Nfkb2/H2-Ab1/Erap1/Btla/Cd44/Zap70/C1qb/Clec4a2/Jam3/Icam1/Pik3c2a/C1ra/Themis/H2-DMa/H2-T23/Lat/Cd74/C1qa/Rsad2/Clcf1/H2-K1/Rora/Bcl6/Cd226/Cd1d1/Sash3/Cd8a/Foxj1/Rftn1/P2rx7/Fga/Relb/Klrk1	47
BP	GO:0050900	leukocyte migration	41/1124	228/16438	1.00395e-08	1.40729e-06	Ccl2/Lep/Cxcl2/Aoc3/Csf1/S1pr1/Coro1a/Il33/Prex1/Ednrb/Rac2/Nckap1l/Pecam1/Ccl28/Jam3/Icam1/Vegfb/Ccl5/Spns2/Cxcl12/Ffar2/Pdgfb/Itga6/Cd74/Itga9/Tlr2/Lgals3/Selplg/Gcnt1/Cx3cr1/Itgb7/Kitl/Itga1/Cxcr3/Trp53/Flt1/Foxj1/Itgb2/Pdgfd/Itga4/Aif1	41
BP	GO:0046486	glycerolipid metabolic process	44/1124	255/16438	1.0732e-08	1.40729e-06	Apoc3/Apoh/G6pc/C3/Apoa4/Pnpla3/Ces1d/Pck1/Ajuba/Agpat2/Apob/Ppap2a/Srebf1/Lipe/Inpp5d/Thrsp/Fabp3/Lpin1/Cd36/Pik3c2a/Cav1/Serinc5/Gpam/Atm/Pdgfb/Etnk1/Dgat2/Apoc1/Pip4k2a/Far1/Pdgfrb/Mgll/Ces1g/Pcyt1a/Gk/Impad1/Gk5/Pi4ka/Enpp2/Pla2g5/Lrat/Mttp/Pigg/Esr1	44
BP	GO:0008610	lipid biosynthetic process	67/1124	475/16438	1.08444e-08	1.40729e-06	Apoc3/C3/Apoa4/Ptgds/Cyr61/Pnpla3/Lep/Dkk3/Fasn/Cyp7b1/Pck1/Ajuba/Acer2/Acsm1/Agpat2/Apob/Ppap2a/Srebf1/Trib3/Hmgcr/Hmgcs2/Aldh1a1/Thrsp/Nr1d1/Pdk4/Fabp3/Lpin1/Pcyt2/Akr1c21/Mlxipl/Serinc5/Cyp27b1/Acaca/Hsd11b1/Agt/Gpam/Atm/Pdgfb/Cd74/Etnk1/Ppargc1a/Dgat2/Elovl1/Igfbp7/Mid1ip1/Degs2/Hexb/Far1/Ppap2c/Fads2/G6pdx/Mgll/Pcyt1a/Baat/Nr3c1/Cyb5r1/Ndufab1/P2rx7/Abcd3/Acss1/St6galnac2/St3gal5/Pla2g5/Prka…	67
BP	GO:0051186	cofactor metabolic process	50/1124	310/16438	1.10517e-08	1.40729e-06	Cbr1/Acnat1/Fasn/Ces1d/Nmrk1/Hmox1/Mthfd2/Akr1b8/Myc/Ppara/Hmgcr/Adck3/Pdk4/Cyp2a5/Pgd/Fmo2/Mlxipl/Aldoa/Ahcyl2/Ddit4/Acaca/Hsd11b1/Gpam/Mtr/Cbr3/Kmo/Pah/Ppargc1a/Dgat2/Vnn1/Pgam2/Trp53/Acnat2/Far1/Aspdh/G6pdx/Fbp1/Gpi1/Baat/Pfkp/Galt/Hk2/P2rx7/Acss1/Ier3/Nadk2/Ireb2/Tkfc/Prkaa2/Slc25a39	50
BP	GO:0006641	triglyceride metabolic process	22/1124	80/16438	1.1216e-08	1.40729e-06	Apoc3/Apoh/G6pc/C3/Apoa4/Pnpla3/Pck1/Apob/Srebf1/Lipe/Thrsp/Lpin1/Cd36/Cav1/Gpam/Dgat2/Apoc1/Ces1g/Gk/Gk5/Mttp/Esr1	22
BP	GO:0034110	regulation of homotypic cell-cell adhesion	42/1124	238/16438	1.17778e-08	1.43784e-06	Ccl2/Itgal/Ptprc/Ihh/Coro1a/Abat/Zbtb16/Lgals1/Spn/Cd4/Tnfrsf21/Gstp1/H2-Ab1/Nckap1l/Btla/Cd44/Zap70/Ikzf1/Cav1/Ccl5/H2-DMa/H2-T23/Card11/Gpam/Lat/Cd74/Lck/Lgals3/Cd3e/Vnn1/Shb/Bcl6/Gsn/Cd274/Cd1d1/Sash3/Foxj1/Thy1/Adrm1/Xbp1/Cd5/Aif1	42
BP	GO:0048514	blood vessel morphogenesis	67/1124	479/16438	1.52035e-08	1.78134e-06	Apoh/Ccl2/C3/Ihh/Tnfrsf12a/Cyr61/Pdgfra/Col3a1/S1pr1/Ctgf/Hmox1/Adra2b/Apob/Prkcb/Ace/Tek/Lif/Id1/Loxl2/Erap1/Fn1/Nrp2/Hspb1/Jun/Calcrl/Jam3/Vegfb/Cd36/Cav1/Ccl5/Lepr/Agt/Cxcl12/Rgcc/Col4a3/Pdgfb/Hipk2/Lgals3/Hgf/Ppp1r16b/Cx3cr1/Shb/Rora/Egf/Cxcr3/Ptprb/Flt1/Hif3a/Robo1/Pdgfrb/Angpt1/Mmp2/Itga7/Srpx2/Ets1/Thy1/Mmrn2/Gpi1/Cyp1b1/Epas1/Adamts1/Itgb2/Xbp1/Fzd4/Robo4/Bax/Enpp2	67
BP	GO:0001655	urogenital system development	45/1124	267/16438	1.53802e-08	1.78134e-06	Prlr/Pdgfra/Adipoq/Klf15/Cyp7b1/Zbtb16/Nid1/Myc/Plaur/Cys1/Ace/Lif/Bdnf/Lgr4/Cd44/Itga8/Bmp7/Agt/Fbn1/Emx2/Col4a3/Pdgfb/Itga6/Npnt/Gcnt1/Robo2/Odc1/Prom1/Hnf1b/Irx3/Lrrk2/Pdgfrb/Angpt1/Pkhd1/Mmp2/Fat4/Sox9/Ar/Klhl3/Adamts1/Pdgfd/Lrp4/Bax/Wnk4/Esr1	45
BP	GO:0032943	mononuclear cell proliferation	40/1124	223/16438	1.63262e-08	1.84364e-06	Itgal/Ptprc/Ihh/Csf1/Coro1a/Spn/Cd4/Tnfrsf21/Inpp5d/H2-Ab1/Dock2/Nckap1l/Btla/Zap70/Sox11/Ctps/Ccl5/H2-T23/Card11/Cxcl12/Gpam/Atm/Cd74/Lgals3/Cd3e/Ikzf3/Clcf1/Shb/Cd38/Trp53/Bcl6/Cd274/Cd1d1/Fcgr4/Sash3/Foxj1/Itgb2/P2rx7/Bax/Aif1	40
BP	GO:0050863	regulation of T cell activation	39/1124	215/16438	1.78901e-08	1.97097e-06	Ccl2/Itgal/Ptprc/Ihh/Coro1a/Zbtb16/Lgals1/Spn/Cd4/Tnfrsf21/H2-Ab1/Nckap1l/Btla/Zap70/Ikzf1/Cav1/Ccl5/H2-DMa/H2-T23/Card11/Gpam/Lat/Cd74/Lck/Lgals3/Cd3e/Vnn1/Shb/Bcl6/Gsn/Cd274/Cd1d1/Sash3/Foxj1/Thy1/Adrm1/Xbp1/Cd5/Aif1	39
BP	GO:0051251	positive regulation of lymphocyte activation	36/1124	190/16438	1.95848e-08	2.1063e-06	Ccl2/Itgal/Ptprc/Ihh/Coro1a/Zbtb16/Lgals1/Spn/Cd4/Inpp5d/H2-Ab1/Nckap1l/Zap70/Ikzf1/Cav1/Ccl5/H2-DMa/H2-T23/Card11/Gpam/Ap1g1/Cd74/Lck/Cd3e/Clcf1/Vnn1/Shb/Cd38/Bcl6/Cd274/Cd1d1/Sash3/Thy1/Xbp1/Cd5/Aif1	36
BP	GO:0006954	inflammatory response	66/1124	473/16438	2.14775e-08	2.25613e-06	Ccl2/C3/Per1/Cxcr6/Cxcl2/Aoc3/Ctss/Il34/Csf1/Adipoq/Il33/Orm1/Hmox1/Serping1/Spn/Ccl7/Gstp1/Ace/Aoah/Ednrb/F8/Nfkb2/Fn1/Sema7a/Chst2/Cd44/Calcrl/Jam3/Icam1/Pik3c2a/Ccl5/Siglece/Fabp4/Pde2a/Agt/Lat/Ffar2/Tril/Saa4/Tlr2/Ly86/Cx3cr1/Clcf1/Vnn1/Il1rn/Rora/Tnip1/Cxcr3/Mas1/Bcl6/Nt5e/Sbno2/Clock/Il17re/Mgll/Cybb/Pbk/Zfp36/Itgb2/P2rx7/Tlr7/Ier3/Relb/Notch2/Tlr1/Tlr11	66
BP	GO:1903034	regulation of response to wounding	51/1124	326/16438	2.22584e-08	2.28503e-06	Apoh/C3/Per1/Fgg/Tnfrsf12a/Pdgfra/Aoc3/Ctss/Adipoq/Il33/Abat/Serping1/Spn/Myc/Gstp1/Ace/Hmgcr/Aoah/Ednrb/Sema7a/Calcrl/Vegfb/Cd36/Cav1/Ccl5/Siglece/Fabp4/Pde2a/Agt/Ffar2/Pdgfb/Tlr2/Cx3cr1/Clcf1/Rora/Tnip1/Ptprf/Mas1/Bcl6/Thbd/Nt5e/Sbno2/Clock/Gsn/Mgll/Pbk/Zfp36/Proc/Fga/Ier3/Pros1	51
BP	GO:0006732	coenzyme metabolic process	44/1124	262/16438	2.47686e-08	2.48622e-06	Acnat1/Fasn/Ces1d/Nmrk1/Mthfd2/Myc/Ppara/Hmgcr/Adck3/Pdk4/Pgd/Fmo2/Mlxipl/Aldoa/Ahcyl2/Ddit4/Acaca/Hsd11b1/Gpam/Mtr/Cbr3/Kmo/Pah/Ppargc1a/Dgat2/Vnn1/Pgam2/Trp53/Acnat2/Far1/Aspdh/G6pdx/Fbp1/Gpi1/Baat/Pfkp/Galt/Hk2/P2rx7/Acss1/Ier3/Nadk2/Tkfc/Prkaa2	44
BP	GO:0046364	monosaccharide biosynthetic process	19/1124	65/16438	3.76924e-08	3.70123e-06	G6pc/Lep/Adipoq/Chst15/Pck1/Ppara/Nr1d1/Pgd/Atf4/Fbp2/Lepr/Sesn2/Pgam2/Ranbp2/G6pdx/Atf3/Fbp1/Gpi1/Nr3c1	19
BP	GO:0046651	lymphocyte proliferation	39/1124	221/16438	3.90186e-08	3.74993e-06	Itgal/Ptprc/Ihh/Coro1a/Spn/Cd4/Tnfrsf21/Inpp5d/H2-Ab1/Dock2/Nckap1l/Btla/Zap70/Sox11/Ctps/Ccl5/H2-T23/Card11/Cxcl12/Gpam/Atm/Cd74/Lgals3/Cd3e/Ikzf3/Clcf1/Shb/Cd38/Trp53/Bcl6/Cd274/Cd1d1/Fcgr4/Sash3/Foxj1/Itgb2/P2rx7/Bax/Aif1	39
BP	GO:0070371	ERK1 and ERK2 cascade	37/1124	204/16438	4.14985e-08	3.90519e-06	C3/Fgg/Cyr61/Pdgfra/Errfi1/Adipoq/Ctgf/Adra1a/Gstp1/Tek/Hmgcr/Lif/Nox4/Fn1/Sema7a/Cd44/Erbb4/Jun/Ndrg2/Icam1/Vegfb/Cav1/Agt/Pdgfb/Cd74/Npnt/Clcf1/Tnip1/Egf/Fbln1/Pdgfrb/Angpt1/Pkhd1/Sox9/Fga/Pla2g5/Esr1	37
BP	GO:0034097	response to cytokine	62/1124	445/16438	6.11062e-08	5.55993e-06	Prlr/Ccl2/Ptprc/Lep/Mme/Col3a1/Cxcl2/Socs2/Csf1/Adipoq/Coro1a/Fasn/Gbp4/Tnfrsf21/Myc/Hcls1/Nfkb2/H2-Ab1/Fn1/Il2rb/Jun/Cish/Cav1/Cyp27b1/Ccl5/Il6ra/Lepr/Pde2a/Cxcl12/Xcr1/Gbp9/Cd74/Npnt/Serpina3k/Pggt1b/Cx3cr1/Timp3/Il1rn/Hipk1/Rora/Trim56/Ifi203/Ptprf/Cxcr3/Sh2b2/Crebrf/Ybx3/Serpina3c/Robo1/Angpt1/Cd274/Il17re/Mapkapk3/Erbb2ip/Gbp8/Xbp1/H2-Eb1/Timp2/Relb/Cebpa/Ciita/Aes	62
BP	GO:0001822	kidney development	37/1124	207/16438	6.15444e-08	5.55993e-06	Pdgfra/Adipoq/Klf15/Zbtb16/Nid1/Myc/Cys1/Ace/Lif/Bdnf/Lgr4/Cd44/Itga8/Bmp7/Agt/Fbn1/Col4a3/Pdgfb/Npnt/Gcnt1/Robo2/Odc1/Prom1/Hnf1b/Irx3/Lrrk2/Pdgfrb/Angpt1/Pkhd1/Fat4/Sox9/Klhl3/Adamts1/Pdgfd/Lrp4/Bax/Wnk4	37
BP	GO:0048511	rhythmic process	42/1124	252/16438	6.40782e-08	5.67532e-06	Per1/Retn/Ptgds/Lep/Foxo3/Pdgfra/Klf9/Arntl/Top2a/Cyp7b1/Lfng/Ppara/Id1/Nfkb2/Nr1d1/Usp2/Lgr4/Atf4/Bhlhe41/Id3/Agt/Ppargc1a/Rora/Kitl/Trp53/Stra8/Npas2/Hnf1b/Bhlhe40/Angpt1/Clock/Mmp2/Adrm1/Adamts1/Noct/Sp1/Fzd4/Bax/Relb/Prkaa2/Adcy1/Esr1	42
BP	GO:0040017	positive regulation of locomotion	56/1124	386/16438	6.74585e-08	5.85981e-06	Ccl2/Ptprc/Retn/Cyr61/Pdgfra/Col1a1/Cxcl2/Aoc3/Csf1/S1pr1/Coro1a/Lgals1/Myc/Tek/Rac2/Nox4/Fn1/Nckap1l/Erbb4/Hspb1/Jun/Pecam1/Icam1/Vegfb/Arhgap5/Ccl5/Casr/Agt/Cxcl12/Ddr2/Pdgfb/Cd74/Tlr2/Lgals3/Hgf/Kitl/Tmsb4x/Fbln1/Cxcr3/Trp53/Flt1/Lpar1/Pdgfrb/Angpt1/Mmp2/Cd274/Srpx2/Ets1/Sox9/Cyp1b1/Spag9/Pdgfd/Trip6/Itga4/Aif1/Enpp2	56
BP	GO:1903708	positive regulation of hemopoiesis	30/1124	149/16438	7.22843e-08	6.16053e-06	Ptprc/Ihh/Lep/Foxo3/Il34/Csf1/Zbtb16/Inpp5d/Lif/Hcls1/Nckap1l/Zap70/Jun/Ikzf1/Ccl5/H2-DMa/Cd74/Lck/Vnn1/Shb/Kitl/Flt1/Tmem64/Ets1/Cd1d1/Sash3/Tesc/Xbp1/Atxn1l/Notch2	30
BP	GO:0007160	cell-matrix adhesion	32/1124	166/16438	7.8302e-08	6.54982e-06	Fgg/Itgal/Col5a3/Col3a1/Csf1/Ctgf/Ajuba/Acer2/Nid1/Tek/Fn1/Ccl28/Jam3/Cd36/Itga8/Agt/Ddr1/Itga6/Npnt/Itgb7/Actn1/Frem1/Itga1/Bcl6/Macf1/Ptprk/Thy1/Itgb2/Fga/Itga4/Enpp2/S100a10	32
BP	GO:0072001	renal system development	39/1124	227/16438	8.21995e-08	6.75082e-06	Pdgfra/Adipoq/Klf15/Zbtb16/Nid1/Myc/Cys1/Ace/Lif/Bdnf/Lgr4/Cd44/Itga8/Bmp7/Agt/Fbn1/Emx2/Col4a3/Pdgfb/Itga6/Npnt/Gcnt1/Robo2/Odc1/Prom1/Hnf1b/Irx3/Lrrk2/Pdgfrb/Angpt1/Pkhd1/Fat4/Sox9/Klhl3/Adamts1/Pdgfd/Lrp4/Bax/Wnk4	39
BP	GO:0002694	regulation of leukocyte activation	53/1124	359/16438	8.51451e-08	6.86787e-06	Havcr1/Ccl2/Itgal/Ptprc/Ihh/Coro1a/Il33/Zbtb16/Hmox1/Lgals1/Spn/Cd4/Tnfrsf21/Inpp5d/Slamf7/H2-Ab1/Nckap1l/Btla/Zap70/Sox11/Ikzf1/Cav1/Ccl5/H2-DMa/H2-T23/Card11/Gpam/Lat/Ap1g1/Atm/Cd74/Lck/Lgals3/Cd3e/Ikzf3/Clcf1/Vnn1/Shb/Rora/Cd38/Bcl6/Cd226/Gsn/Cd274/Cd1d1/Sash3/Foxj1/Thy1/Adrm1/Xbp1/Cd5/Aif1/Klrk1	53
BP	GO:1903706	regulation of hemopoiesis	46/1124	292/16438	8.80117e-08	6.97454e-06	Ptprc/Ihh/Lep/Foxo3/Il34/1810011O10Rik/Csf1/Adipoq/Zbtb16/Myc/Inpp5d/Ace/Tob2/C1qc/Lif/Hcls1/Nckap1l/Zap70/Jun/Ikzf1/Ccl5/H2-DMa/Card11/Cd74/Tmem176b/Klf13/Lck/Ikzf3/Vnn1/Shb/Kitl/Bcl6/Flt1/Tmem64/Ets1/Cd1d1/Sash3/Tesc/Foxj1/Hoxb8/Zfp36/Adrm1/Xbp1/Atxn1l/Notch2/Rassf2	46
BP	GO:0030335	positive regulation of cell migration	53/1124	360/16438	9.33962e-08	7.27363e-06	Ccl2/Ptprc/Retn/Cyr61/Pdgfra/Col1a1/Cxcl2/Aoc3/Csf1/S1pr1/Coro1a/Myc/Tek/Rac2/Nox4/Fn1/Nckap1l/Erbb4/Hspb1/Jun/Pecam1/Icam1/Vegfb/Arhgap5/Ccl5/Agt/Cxcl12/Ddr2/Pdgfb/Cd74/Tlr2/Lgals3/Hgf/Kitl/Tmsb4x/Fbln1/Trp53/Flt1/Lpar1/Pdgfrb/Angpt1/Mmp2/Cd274/Srpx2/Ets1/Sox9/Cyp1b1/Spag9/Pdgfd/Trip6/Itga4/Aif1/Enpp2	53
BP	GO:0070663	regulation of leukocyte proliferation	33/1124	176/16438	9.82862e-08	7.52472e-06	Itgal/Ptprc/Ihh/Csf1/Coro1a/Spn/Cd4/Tnfrsf21/Gstp1/Inpp5d/H2-Ab1/Nckap1l/Btla/Zap70/Sox11/Ccl5/H2-T23/Card11/Gpam/Atm/Cd74/Lgals3/Cd3e/Ikzf3/Clcf1/Kitl/Cd38/Bcl6/Cd274/Cd1d1/Sash3/Foxj1/Aif1	33
BP	GO:0051249	regulation of lymphocyte activation	47/1124	303/16438	1.03003e-07	7.75443e-06	Ccl2/Itgal/Ptprc/Ihh/Coro1a/Zbtb16/Lgals1/Spn/Cd4/Tnfrsf21/Inpp5d/Slamf7/H2-Ab1/Nckap1l/Btla/Zap70/Sox11/Ikzf1/Cav1/Ccl5/H2-DMa/H2-T23/Card11/Gpam/Lat/Ap1g1/Atm/Cd74/Lck/Lgals3/Cd3e/Ikzf3/Clcf1/Vnn1/Shb/Cd38/Bcl6/Gsn/Cd274/Cd1d1/Sash3/Foxj1/Thy1/Adrm1/Xbp1/Cd5/Aif1	47
BP	GO:0006066	alcohol metabolic process	43/1124	266/16438	1.09792e-07	8.13001e-06	Apoc3/Apoa4/Lep/Dkk3/Cyp7b1/Pck1/Acer2/Apob/Akr1b8/Ppap2a/Srebf1/Lipe/Hmgcr/Hmgcs2/Aldh1a1/Fabp3/Cyp27b1/Lepr/Adh1/Cyp24a1/Dgat2/Apoc1/Enpp6/Slc5a3/Mas1/Smpdl3a/Degs2/Adh7/Cubn/G6pdx/Pcyt1a/Gk/Cyp1b1/Cyb5r1/Gk5/Enpp2/Tkfc/Pla2g5/Cebpa/Lrat/Prkaa2/Mttp/Sec14l2	43
BP	GO:0019216	regulation of lipid metabolic process	42/1124	257/16438	1.12907e-07	8.22579e-06	Apoc3/Apoh/C3/Apoa4/Cyr61/Angptl4/Lep/Pdgfra/Abcd2/Adipoq/Dkk3/Epha8/Apob/Srebf1/Trib3/Ppara/Tek/Thrsp/Nr1d1/Pdk4/Fabp3/Mlxipl/Cav1/Cyp27b1/Agt/Gpam/Pdgfb/Ppargc1a/Rora/Igfbp7/Mid1ip1/Flt1/Pdgfrb/C1qtnf2/Ces1g/Gk/Nr3c1/Bscl2/Prkaa2/Sec14l2/Esr1/Rbl2	42
BP	GO:0001817	regulation of cytokine production	62/1124	453/16438	1.17438e-07	8.42014e-06	Ccl2/C3/Per1/Mapk13/Errfi1/B2m/Adipoq/Il33/Hmox1/Agpat2/Spn/Bcl3/Gbp4/Tnfrsf21/Clu/Ltb/Gstp1/Inpp5d/Tek/Fn1/Clec9a/Lgr4/Nckap1l/Sema7a/Hspb1/Atf4/Ndrg2/Srgn/Cd36/Ccl5/Il6ra/H2-T23/Card11/Gpam/Ffar2/Rgcc/Cd74/Tril/Tlr2/Rsad2/Cd3e/Rora/Fbln1/Bcl6/Flot1/AF251705/Angpt1/Cd274/Cd1d1/Sash3/Foxj1/Cyp1b1/Zfp36/Erbb2ip/Cd2/P2rx7/Tlr7/Xbp1/Relb/Tkfc/Tlr1/Klrk1	62
BP	GO:0043410	positive regulation of MAPK cascade	54/1124	373/16438	1.24181e-07	8.76445e-06	C3/Adrb3/Fgg/Ptprc/Lep/Pdgfra/Ctgf/Epha8/Ajuba/Adra2b/Adra1a/Tek/Hmgcr/Lif/Nox4/Map3k6/Sema7a/Cd44/Erbb4/Jun/Icam1/Vegfb/Cd36/Il6ra/Lepr/Agt/Pdgfb/Cd74/Npnt/Hipk2/Hgf/Il1rn/Fgd4/Egf/Kitl/Traf4/Itga1/Map3k14/Flt1/Lpar1/Lrrk2/Pdgfrb/Angpt1/C1qtnf2/Ar/Spag9/P2rx7/Fga/Fzd4/Timp2/Pla2g5/Rassf2/Esr1/Lpar2	54
BP	GO:0070372	regulation of ERK1 and ERK2 cascade	34/1124	187/16438	1.3711e-07	9.52812e-06	C3/Fgg/Cyr61/Pdgfra/Errfi1/Adipoq/Ctgf/Adra1a/Gstp1/Tek/Hmgcr/Lif/Nox4/Fn1/Sema7a/Cd44/Erbb4/Jun/Ndrg2/Icam1/Vegfb/Cav1/Pdgfb/Cd74/Npnt/Clcf1/Tnip1/Fbln1/Pdgfrb/Angpt1/Pkhd1/Fga/Pla2g5/Esr1	34
BP	GO:0002253	activation of immune response	41/1124	250/16438	1.44579e-07	9.89491e-06	C3/Ptprc/Serping1/Tnfrsf21/Colec12/Itk/Prkcb/C1qc/Nr1d1/Lgr4/Nckap1l/Zap70/C1qb/C1ra/Cav1/Themis/Ffar2/Rgcc/Tril/C1qa/Tlr2/Lck/Rsad2/Lgals3/Cd3e/Shb/Tnip1/Cd38/Flot1/Sh2b2/Cd226/Prkch/Thy1/Mapkapk3/Rftn1/Erbb2ip/Tlr7/Bax/Tkfc/Tlr1/Klrk1	41
BP	GO:0051272	positive regulation of cellular component movement	54/1124	378/16438	1.93082e-07	1.30172e-05	Ccl2/Ptprc/Retn/Cyr61/Pdgfra/Col1a1/Cxcl2/Aoc3/Csf1/S1pr1/Coro1a/Myc/Tek/Rac2/Nox4/Fn1/Nckap1l/Erbb4/Hspb1/Jun/Pecam1/Icam1/Vegfb/Arhgap5/Ccl5/Agt/Cxcl12/Ddr2/Pdgfb/Cd74/Tlr2/Lgals3/Hgf/Kitl/Tmsb4x/Fbln1/Trp53/Bcl6/Flt1/Lpar1/Pdgfrb/Angpt1/Mmp2/Cd274/Srpx2/Ets1/Sox9/Cyp1b1/Spag9/Pdgfd/Trip6/Itga4/Aif1/Enpp2	54
BP	GO:2000147	positive regulation of cell motility	53/1124	369/16438	2.10213e-07	1.39637e-05	Ccl2/Ptprc/Retn/Cyr61/Pdgfra/Col1a1/Cxcl2/Aoc3/Csf1/S1pr1/Coro1a/Myc/Tek/Rac2/Nox4/Fn1/Nckap1l/Erbb4/Hspb1/Jun/Pecam1/Icam1/Vegfb/Arhgap5/Ccl5/Agt/Cxcl12/Ddr2/Pdgfb/Cd74/Tlr2/Lgals3/Hgf/Kitl/Tmsb4x/Fbln1/Trp53/Flt1/Lpar1/Pdgfrb/Angpt1/Mmp2/Cd274/Srpx2/Ets1/Sox9/Cyp1b1/Spag9/Pdgfd/Trip6/Itga4/Aif1/Enpp2	53
BP	GO:0009135	purine nucleoside diphosphate metabolic process	19/1124	72/16438	2.27591e-07	1.46861e-05	Myc/Ppara/Entpd1/Mlxipl/Aldoa/Ddit4/Ppargc1a/Pgam2/Trp53/Fbp1/Gpi1/Pfkp/Galt/Hk2/P2rx7/Ier3/Tkfc/Ak2/Prkaa2	19
BP	GO:0009179	purine ribonucleoside diphosphate metabolic process	19/1124	72/16438	2.27591e-07	1.46861e-05	Myc/Ppara/Entpd1/Mlxipl/Aldoa/Ddit4/Ppargc1a/Pgam2/Trp53/Fbp1/Gpi1/Pfkp/Galt/Hk2/P2rx7/Ier3/Tkfc/Ak2/Prkaa2	19
BP	GO:1902105	regulation of leukocyte differentiation	36/1124	209/16438	2.40731e-07	1.53152e-05	Ptprc/Ihh/Il34/Csf1/Adipoq/Zbtb16/Myc/Inpp5d/Tob2/C1qc/Lif/Hcls1/Nckap1l/Zap70/Jun/Ikzf1/Ccl5/H2-DMa/Card11/Cd74/Tmem176b/Lck/Ikzf3/Vnn1/Shb/Kitl/Bcl6/Tmem64/Cd1d1/Sash3/Tesc/Foxj1/Adrm1/Xbp1/Notch2/Rassf2	36
BP	GO:0019319	hexose biosynthetic process	17/1124	59/16438	2.46669e-07	1.54751e-05	G6pc/Lep/Adipoq/Chst15/Pck1/Ppara/Nr1d1/Atf4/Fbp2/Lepr/Sesn2/Pgam2/Ranbp2/Atf3/Fbp1/Gpi1/Nr3c1	17
BP	GO:1902107	positive regulation of leukocyte differentiation	25/1124	117/16438	2.66772e-07	1.64445e-05	Ptprc/Ihh/Il34/Csf1/Zbtb16/Inpp5d/Lif/Hcls1/Nckap1l/Zap70/Jun/Ikzf1/Ccl5/H2-DMa/Cd74/Lck/Vnn1/Shb/Kitl/Tmem64/Cd1d1/Sash3/Tesc/Xbp1/Notch2	25
BP	GO:0042493	response to drug	38/1124	228/16438	2.69404e-07	1.64445e-05	Cyp2b10/Cyp2d9/Cyp2a4/Adipoq/Abat/Aacs/Myc/Adra1a/Prkcb/Aldh1a1/Pde3a/Bdnf/Nckap1l/Cyp2a5/Cyp2d26/Slc1a3/Jun/Mgst1/Cyp27b1/Pde2a/Emx2/Abcb1b/Cyp2d12/Tlr2/Lck/Slc22a12/Cyp2j5/Cd38/Trp53/Mmp2/Tfrc/Fbp1/Cybb/P2rx7/Xbp1/Rnf149/Cyp2j11/Prkaa2	38
BP	GO:0045123	cellular extravasation	14/1124	41/16438	2.7649e-07	1.66268e-05	Ccl2/Lep/Pecam1/Ccl28/Icam1/Ccl5/Cxcl12/Selplg/Gcnt1/Itgb7/Itga1/Itgb2/Pdgfd/Itga4	14
BP	GO:0042098	T cell proliferation	30/1124	158/16438	2.79751e-07	1.66268e-05	Itgal/Ptprc/Ihh/Coro1a/Spn/Cd4/Tnfrsf21/H2-Ab1/Dock2/Nckap1l/Btla/Zap70/Ctps/Ccl5/H2-T23/Card11/Cxcl12/Gpam/Lgals3/Cd3e/Trp53/Cd274/Cd1d1/Fcgr4/Sash3/Foxj1/Itgb2/P2rx7/Bax/Aif1	30
BP	GO:0045087	innate immune response	59/1124	434/16438	3.00383e-07	1.76212e-05	Ccl2/C3/Apoa4/Fgg/Il34/Csf1/Coro1a/Serping1/Gbp4/Colec12/Itk/C1qc/Nfkb2/H2-Ab1/Lgr4/Zap70/C1qb/Clec4a2/Pik3c2a/C1ra/Cyp27b1/Ccl5/H2-T23/Ap1g1/Polr3e/Ffar2/Gbp9/Cd74/Tril/C1qa/Tlr2/Ly86/Lck/Rsad2/Lgals3/Vnn1/Trim56/Tnip1/Defb29/Trim8/Cd226/Mmp2/Cd1d1/Mapkapk3/Cybb/Trim25/Rftn1/Ddx3x/Gbp8/Fga/Tlr7/H2-Eb1/Relb/Tkfc/Ciita/Defb19/Tlr1/Klrk1/Tlr11	59
BP	GO:0006096	glycolytic process	17/1124	60/16438	3.22447e-07	1.84366e-05	Myc/Ppara/Mlxipl/Aldoa/Ddit4/Ppargc1a/Pgam2/Trp53/Fbp1/Gpi1/Pfkp/Galt/Hk2/P2rx7/Ier3/Tkfc/Prkaa2	17
BP	GO:0006757	ATP generation from ADP	17/1124	60/16438	3.22447e-07	1.84366e-05	Myc/Ppara/Mlxipl/Aldoa/Ddit4/Ppargc1a/Pgam2/Trp53/Fbp1/Gpi1/Pfkp/Galt/Hk2/P2rx7/Ier3/Tkfc/Prkaa2	17
BP	GO:0031347	regulation of defense response	62/1124	467/16438	3.49256e-07	1.96385e-05	C3/Per1/Aoc3/Ctss/Adipoq/Il33/Serping1/Spn/Gbp4/Colec12/Gstp1/Ace/Cd93/Aoah/Ednrb/Nr1d1/Pdk4/Lgr4/Sema7a/Slc1a3/Calcrl/Cav1/Ccl5/Siglece/Fabp4/Pde2a/H2-T23/Agt/Ap1g1/Ffar2/Cd74/Tril/Tlr2/Rsad2/Cx3cr1/Clcf1/Rora/Tnip1/Mas1/Bcl6/Rep15/Flot1/Cd226/Nt5e/Sbno2/Clock/Mmp2/Asb2/Mgll/Mapkapk3/Pbk/Rftn1/Tarbp2/Zfp36/Erbb2ip/Tlr7/Ier3/Tkfc/Hcar1/Tlr1/Slc25a19/Klrk1	62
BP	GO:0046031	ADP metabolic process	18/1124	67/16438	3.52163e-07	1.96385e-05	Myc/Ppara/Mlxipl/Aldoa/Ddit4/Ppargc1a/Pgam2/Trp53/Fbp1/Gpi1/Pfkp/Galt/Hk2/P2rx7/Ier3/Tkfc/Ak2/Prkaa2	18
BP	GO:0044262	cellular carbohydrate metabolic process	40/1124	249/16438	3.58871e-07	1.97685e-05	G6pc/Lep/Adipoq/Pck1/Acer2/Myc/Ppara/Aoah/Nr1d1/Pdk4/Pgd/Gcgr/Pcdh12/Mlxipl/Ppp1r1a/Ddit4/Lepr/Hsd11b1/Sesn2/Ppargc1a/Dgat2/Ranbp2/Rora/Phlda2/Slc5a3/Trp53/Mas1/C1qtnf2/Fbp1/Gk/Pygl/Nr3c1/Pfkp/Hk2/P2rx7/Gk5/Ier3/Tkfc/Fggy/Prkaa2	40
BP	GO:0006733	oxidoreduction coenzyme metabolic process	27/1124	135/16438	3.70697e-07	2.01739e-05	Nmrk1/Myc/Ppara/Hmgcr/Adck3/Pgd/Fmo2/Mlxipl/Aldoa/Ddit4/Hsd11b1/Kmo/Ppargc1a/Pgam2/Trp53/Aspdh/G6pdx/Fbp1/Gpi1/Pfkp/Galt/Hk2/P2rx7/Ier3/Nadk2/Tkfc/Prkaa2	27
BP	GO:0032922	circadian regulation of gene expression	16/1124	55/16438	4.80713e-07	2.56913e-05	Per1/Arntl/Ppara/Nr1d1/Usp2/Lgr4/Atf4/Bhlhe41/Ppargc1a/Rora/Npas2/Hnf1b/Bhlhe40/Clock/Noct/Relb	16
BP	GO:0050731	positive regulation of peptidyl-tyrosine phosphorylation	28/1124	145/16438	4.83453e-07	2.56913e-05	Lep/Adipoq/Adra2b/Cd4/Ace/Lif/Hcls1/Cd44/Erbb4/Pecam1/Icam1/Vegfb/Cd36/Ccl5/Il6ra/Agt/Pdgfb/Cd74/Lck/Hgf/Cd3e/Clcf1/Egf/Nrg1/Kitl/Trp53/Angpt1/Enpp2	28
BP	GO:0002764	immune response-regulating signaling pathway	36/1124	215/16438	4.91863e-07	2.58342e-05	Ptprc/Pigr/Tnfrsf21/Colec12/Itk/Prkcb/Nr1d1/Lgr4/Nckap1l/Btla/Zap70/Cav1/Themis/Ffar2/Tril/Tlr2/Lck/Rsad2/Lgals3/Cd3e/Shb/Tnip1/Cd38/Flot1/Sh2b2/Cd226/Prkch/Thy1/Mapkapk3/Rftn1/Erbb2ip/Tlr7/Bax/Tkfc/Tlr1/Klrk1	36
BP	GO:0032944	regulation of mononuclear cell proliferation	31/1124	171/16438	5.17629e-07	2.68751e-05	Itgal/Ptprc/Ihh/Csf1/Coro1a/Spn/Cd4/Tnfrsf21/Inpp5d/H2-Ab1/Nckap1l/Btla/Zap70/Sox11/Ccl5/H2-T23/Card11/Gpam/Atm/Cd74/Lgals3/Cd3e/Ikzf3/Clcf1/Cd38/Bcl6/Cd274/Cd1d1/Sash3/Foxj1/Aif1	31
BP	GO:0034113	heterotypic cell-cell adhesion	14/1124	43/16438	5.40372e-07	2.7737e-05	Fgg/Ptprc/Adipoq/Cd44/Bmp7/Itgax/Itgb7/Il1rn/Flot1/Itga7/Itgb2/Cd2/Fga/Itga4	14
BP	GO:0009185	ribonucleoside diphosphate metabolic process	19/1124	76/16438	5.68766e-07	2.88665e-05	Myc/Ppara/Entpd1/Mlxipl/Aldoa/Ddit4/Ppargc1a/Pgam2/Trp53/Fbp1/Gpi1/Pfkp/Galt/Hk2/P2rx7/Ier3/Tkfc/Ak2/Prkaa2	19
BP	GO:0008202	steroid metabolic process	38/1124	235/16438	5.9131e-07	2.96772e-05	Cyp2b10/Apoc3/G6pc/Apoa4/Lep/Pdgfra/Dkk3/Cyp7b1/Apob/Srebf1/Lipe/Hmgcr/Hmgcs2/Nr1d1/Hsd11b2/Akr1c21/Cyp27b1/Lepr/Hsd11b1/Agt/Cyp24a1/Ppargc1a/Apoc1/Rora/Igfbp7/Cubn/G6pdx/Slco1a4/Baat/Nr3c1/Cyp1b1/Cyb5r1/Sult1a1/Cebpa/Prkaa2/Mttp/Sec14l2/Esr1	38
BP	GO:0019362	pyridine nucleotide metabolic process	25/1124	122/16438	6.16644e-07	3.06086e-05	Nmrk1/Myc/Ppara/Pgd/Fmo2/Mlxipl/Aldoa/Ddit4/Hsd11b1/Kmo/Ppargc1a/Pgam2/Trp53/Aspdh/G6pdx/Fbp1/Gpi1/Pfkp/Galt/Hk2/P2rx7/Ier3/Nadk2/Tkfc/Prkaa2	25
BP	GO:0006094	gluconeogenesis	16/1124	56/16438	6.30617e-07	3.09619e-05	G6pc/Lep/Adipoq/Pck1/Ppara/Nr1d1/Atf4/Fbp2/Lepr/Sesn2/Pgam2/Ranbp2/Atf3/Fbp1/Gpi1/Nr3c1	16
BP	GO:0060191	regulation of lipase activity	17/1124	63/16438	6.93611e-07	3.36886e-05	Apoc3/Apoh/Apoa4/Cyr61/Angptl4/Pdgfra/Adra1a/Itk/Ccl5/Agt/Pla2r1/Flt1/Lpar1/Pdgfrb/Rhoc/Pla2g5/Esr1	17
BP	GO:0050730	regulation of peptidyl-tyrosine phosphorylation	34/1124	200/16438	7.07946e-07	3.40191e-05	Ptprc/Lep/Errfi1/Adipoq/Adra2b/Cd4/Ace/Lif/Hcls1/Cd44/Erbb4/Pecam1/Icam1/Vegfb/Cd36/Cav1/Ccl5/Il6ra/Agt/Pdgfb/Cd74/Lck/Hgf/Cd3e/Clcf1/Egf/Nrg1/Kitl/Trp53/Pdgfrb/Angpt1/Itgb2/Pdgfd/Enpp2	34
BP	GO:0007169	transmembrane receptor protein tyrosine kinase signaling pathway	60/1124	456/16438	7.3197e-07	3.48032e-05	Prlr/Ccl2/Igfbp1/Lep/Pdgfra/Pigr/Eif4ebp1/Errfi1/Socs2/Csf1/Adipoq/Ctgf/Epha8/Adra2b/Plaur/Srebf1/Itk/Prkcb/Tek/Bdnf/Pdk4/Nrp2/Erbb4/Zap70/Hspb1/Vegfb/Cish/Ddit4/Agt/Lat/Ddr2/Ddr1/Tmem204/Areg/Pdgfb/Lck/Osbpl8/Hgf/Kif16b/Egf/Nrg1/Ptprf/Itga1/Insrr/Sh2b2/Flt1/Pdgfrb/Angpt1/Sox9/Mmrn2/Blnk/Ar/Adrm1/Txnip/Xbp1/Rnf126/Fzd4/Rassf2/Esr1/Baiap2l2	60
BP	GO:0072593	reactive oxygen species metabolic process	35/1124	210/16438	7.90654e-07	3.72019e-05	Apoa4/Cyr61/Lep/Foxo3/Agxt2/Ctgf/Dynll1/Clu/Gstp1/Prex1/Cryab/Nox4/Pdk4/Icam1/Cd36/Cav1/Ddit4/Agt/Pdgfb/Tlr2/Pla2r1/Rora/Trp53/Lrrk2/Pdgfrb/Cybb/Cyp1b1/Prdx6/Itgb2/P2rx7/Ier3/Aif1/Sod3/Esr1/Klrk1	35
BP	GO:0018108	peptidyl-tyrosine phosphorylation	42/1124	276/16438	8.23329e-07	3.834e-05	Ptprc/Lep/Pdgfra/Errfi1/Adipoq/Adra2b/Cd4/Itk/Ace/Tek/Lif/Hcls1/Cd44/Erbb4/Zap70/Pecam1/Icam1/Vegfb/Cd36/Cav1/Ccl5/Il6ra/Agt/Ddr2/Ddr1/Pdgfb/Cd74/Lck/Hgf/Cd3e/Clcf1/Egf/Nrg1/Kitl/Trp53/Insrr/Flt1/Pdgfrb/Angpt1/Itgb2/Pdgfd/Enpp2	42
BP	GO:0018212	peptidyl-tyrosine modification	42/1124	278/16438	1.00053e-06	4.61163e-05	Ptprc/Lep/Pdgfra/Errfi1/Adipoq/Adra2b/Cd4/Itk/Ace/Tek/Lif/Hcls1/Cd44/Erbb4/Zap70/Pecam1/Icam1/Vegfb/Cd36/Cav1/Ccl5/Il6ra/Agt/Ddr2/Ddr1/Pdgfb/Cd74/Lck/Hgf/Cd3e/Clcf1/Egf/Nrg1/Kitl/Trp53/Insrr/Flt1/Pdgfrb/Angpt1/Itgb2/Pdgfd/Enpp2	42
BP	GO:0002757	immune response-activating signal transduction	34/1124	204/16438	1.13202e-06	5.14229e-05	Ptprc/Tnfrsf21/Colec12/Itk/Prkcb/Nr1d1/Lgr4/Nckap1l/Zap70/Cav1/Themis/Ffar2/Tril/Tlr2/Lck/Rsad2/Lgals3/Cd3e/Shb/Tnip1/Cd38/Flot1/Sh2b2/Cd226/Prkch/Thy1/Mapkapk3/Rftn1/Erbb2ip/Tlr7/Bax/Tkfc/Tlr1/Klrk1	34
BP	GO:0006109	regulation of carbohydrate metabolic process	28/1124	151/16438	1.13843e-06	5.14229e-05	Lep/Adipoq/Acer2/Myc/Ppara/Nr1d1/Pdk4/Gcgr/Mlxipl/Ddit4/Lepr/Hsd11b1/Sesn2/Pdgfb/Ppargc1a/Ranbp2/Rora/Egf/Phlda2/Trp53/Mas1/Cltc/C1qtnf2/Fbp1/Nr3c1/P2rx7/Ier3/Prkaa2	28
BP	GO:0072524	pyridine-containing compound metabolic process	25/1124	126/16438	1.16073e-06	5.19111e-05	Nmrk1/Myc/Ppara/Pgd/Fmo2/Mlxipl/Aldoa/Ddit4/Hsd11b1/Kmo/Ppargc1a/Pgam2/Trp53/Aspdh/G6pdx/Fbp1/Gpi1/Pfkp/Galt/Hk2/P2rx7/Ier3/Nadk2/Tkfc/Prkaa2	25
BP	GO:0030098	lymphocyte differentiation	41/1124	270/16438	1.17373e-06	5.1978e-05	Ptprc/Ihh/B2m/Zbtb16/Lgals1/Spn/Cd4/Bcl3/Itk/Inpp5d/Prex1/H2-Ab1/Dock2/Nckap1l/Zap70/Tshr/Ikzf1/Themis/H2-DMa/Card11/Atm/Cd74/Lck/Rsad2/Cd3e/Ikzf3/Clcf1/Vnn1/Shb/Rora/Trp53/Bcl6/Cd1d1/Sash3/Cd8a/Foxj1/Adrm1/Adgrg3/Xbp1/Bax/Relb	41
BP	GO:0045834	positive regulation of lipid metabolic process	24/1124	118/16438	1.18648e-06	5.20322e-05	Apoc3/Apoh/Apoa4/Cyr61/Angptl4/Pdgfra/Abcd2/Adipoq/Epha8/Srebf1/Ppara/Tek/Nr1d1/Fabp3/Mlxipl/Agt/Gpam/Pdgfb/Ppargc1a/Mid1ip1/Flt1/Pdgfrb/C1qtnf2/Sec14l2	24
BP	GO:0050670	regulation of lymphocyte proliferation	30/1124	169/16438	1.24585e-06	5.41105e-05	Itgal/Ptprc/Ihh/Coro1a/Spn/Cd4/Tnfrsf21/Inpp5d/H2-Ab1/Nckap1l/Btla/Zap70/Sox11/Ccl5/H2-T23/Card11/Gpam/Atm/Cd74/Lgals3/Cd3e/Ikzf3/Clcf1/Cd38/Bcl6/Cd274/Cd1d1/Sash3/Foxj1/Aif1	30
BP	GO:0019318	hexose metabolic process	32/1124	187/16438	1.28606e-06	5.53249e-05	G6pc/Lep/Adipoq/Chst15/Pck1/Myc/Ppara/Nr1d1/Pdk4/Atf4/Gcgr/Fbp2/Aldoa/Lepr/Hsd11b1/Sesn2/Pgam2/Ranbp2/Rora/Phlda2/Trp53/Fuom/G6pdx/C1qtnf2/Atf3/Fbp1/Gpi1/Nr3c1/Galt/Hk2/Pmm1/Tkfc	32
BP	GO:0010876	lipid localization	43/1124	291/16438	1.36585e-06	5.82033e-05	Apoc3/Apoh/C3/Apoa4/Retn/Lep/Adipoq/Abca13/Apob/Ppara/Slc10a6/Ace/4932438A13Rik/Abca9/Fabp3/Cd36/Cav1/Spns2/Agt/Ffar2/Osbpl9/Osbpl8/Dgat2/Apoc1/Abca5/Pla2r1/Cyp2j5/Lrp6/Egf/Slc22a22/Hexb/Slco1a4/Slco2b1/Stard10/P2rx7/Abcd3/Fzd4/Bscl2/Sigmar1/Pla2g5/Spx/Lrat/Mttp	43
BP	GO:0055088	lipid homeostasis	23/1124	111/16438	1.40337e-06	5.92348e-05	Apoc3/G6pc/Apoa4/Angptl4/Apob/Mylip/Nr1d1/Fabp3/Mlxipl/Cav1/Acaca/Fabp4/Gpam/Sesn2/Dgat2/Rora/Acad10/Acad11/Xbp1/Acox3/Cebpa/Prkaa2/Mttp	23
[truncated: 5,964 more rows]

## Sheet: S4 GSEA analysis of DEG
Description	SetSize	Enrichment Score	NES	p-value	p.adjust	q-values	Rank	Leading_edge	Core_enrichment
[truncated: 168 more rows]

## Sheet: S5 kinases in DEGs (DEKs)
GeneName	CON_1	CON_2	CON_Average	DEX_1	DEX_2	DEX_Average	Fold change	log2(FoldChange)	p-value	padj	u
[truncated: 47 more rows]

## Sheet: S6 KEGG analysis of DEKs
Pathway ID	Pathway description	False discovery rate	Count in gene set
[truncated: 29 more rows]

[truncated: 1 more sheets: S7 KEGG for DEKs in PPI network]
